# Supplementary material for: PAM multiplicity marks genomic target sites as inhibitory to CRISPR-Cas9 editing
Source: Nat Commun. 2015 Dec 8;6:10124. doi: 10.1038/ncomms10124 (PMC4686818; doi:10.1038/ncomms10124)
Supplement: Supplementary Data 1 — Data reproduced from Supplemental Table 7 from Doench et al8. G-Q motif prediction was determined following the criteria rules in Kikin et al18. [file ncomms10124-s2.xlsx]

## Sheet: Sheet1
Supplementary Data 1: Data reproduced from Supplemental Table 7 from Doench et al8. G-Q motif prediction was determined following the criteria rules in Kikin et al18.
#	Sequence	Expanded Sequence	Position	Type	Gene	Transcript	Strand	Gene % Rank	sgRNA Score	G-Q motif
1	AAGAGAGACAGTACATGCCC	ATTGAAGAGAGACAGTACATGCCCTGGGAG	17237	CDS	CD13	ENST00000300060	sense	0.99011	0.0812144	NO
2	GGAGCCCACCGAGTACCTGG	TGGTGGAGCCCACCGAGTACCTGGTGGTGC	8790	CDS	CD13	ENST00000300060	sense	0.982418	0.524962	NO
3	TAGAGTGGTGGAATGACCTG	ACCATAGAGTGGTGGAATGACCTGTGGCTG	10926	CDS	CD13	ENST00000300060	sense	0.975824	0.517795	NO
4	GTTCATGATGTCCCGCACGG	AGCGGTTCATGATGTCCCGCACGGTGGTGG	13319	CDS	CD13	ENST00000300060	antisense	0.975824	0.470029	NO
5	TGGCTTACCAAGTTCCAGGT	CAGCTGGCTTACCAAGTTCCAGGTGGGCTC	10992	CDS	CD13	ENST00000300060	antisense	0.972527	0.264375	NO
6	AATGACCTGTGGCTGAACGA	GTGGAATGACCTGTGGCTGAACGAGGGCTT	10937	CDS	CD13	ENST00000300060	sense	0.97033	0.846774	NO
7	GAGACAGTACATGCCCTGGG	AAGAGAGACAGTACATGCCCTGGGAGGCCG	17241	CDS	CD13	ENST00000300060	sense	0.969231	0.473114	NO
8	ACCTGGTGACCATAGAGTGG	GGGAACCTGGTGACCATAGAGTGGTGGAAT	10914	CDS	CD13	ENST00000300060	sense	0.969231	0.336041	NO
9	ACTACGACGAAGAGAACTGG	GTGAACTACGACGAAGAGAACTGGAGGAAG	15425	CDS	CD13	ENST00000300060	sense	0.968132	0.579863	NO
10	TGTGTACCGCGTGATGGCAG	ATGATGTGTACCGCGTGATGGCAGTGGATG	11139	CDS	CD13	ENST00000300060	sense	0.968132	0.489468	NO
11	GCGGTTCATGATGTCCCGCA	TCCAGCGGTTCATGATGTCCCGCACGGTGG	13322	CDS	CD13	ENST00000300060	antisense	0.967033	0.745711	NO
12	TGGCCGGCTCATCGAAGCAT	TTCATGGCCGGCTCATCGAAGCATGGGAAG	9480	CDS	CD13	ENST00000300060	antisense	0.967033	0.369203	NO
13	GATGGACAGCGAGTTCGAGG	ATGAGATGGACAGCGAGTTCGAGGGGGAGT	8853	CDS	CD13	ENST00000300060	sense	0.964835	0.557594	NO
14	GAAGGACAGCCAGTATGAGA	TGGTGAAGGACAGCCAGTATGAGATGGACA	8835	CDS	CD13	ENST00000300060	sense	0.961538	0.0817986	NO
15	GTGCATCCACTGCCATCACG	GCCAGTGCATCCACTGCCATCACGCGGTAC	11134	CDS	CD13	ENST00000300060	antisense	0.956044	0.883587	NO
16	GGTGGCAGACACTCACCGAG	GAGGGGTGGCAGACACTCACCGAGTGGTCT	15463	CDS	CD13	ENST00000300060	antisense	0.952747	0.783286	NO
17	CAGCACATCAGGCAATGAGT	TCTTCAGCACATCAGGCAATGAGTGGGTCC	15363	CDS	CD13	ENST00000300060	sense	0.948352	0.333741	NO
18	CATCACGCTTATCCACCCCA	TCAACATCACGCTTATCCACCCCAAGGACC	9530	CDS	CD13	ENST00000300060	sense	0.943956	0.384101	NO
19	AGAGAGACAGTACATGCCCT	TTGAAGAGAGACAGTACATGCCCTGGGAGG	17238	CDS	CD13	ENST00000300060	sense	0.943956	0.264222	NO
20	TCCAACTCCCCACCACCGTG	TCCATCCAACTCCCCACCACCGTGCGGGAC	13318	CDS	CD13	ENST00000300060	sense	0.940659	0.452347	NO
21	TCACGGTGGATACCAGCACG	GTCATCACGGTGGATACCAGCACGGGGACC	13384	CDS	CD13	ENST00000300060	sense	0.937363	0.346407	NO
22	GACCGGGAAGCCCATCTGCA	TGATGACCGGGAAGCCCATCTGCAGGGTCC	13349	CDS	CD13	ENST00000300060	antisense	0.937363	0.199302	NO
23	TCAGCTGCAGAGAGACCACT	AGACTCAGCTGCAGAGAGACCACTCGGTGA	15459	CDS	CD13	ENST00000300060	sense	0.936264	0.675026	NO
24	CTCACACTCTGGAACTCCGT	TCTCCTCACACTCTGGAACTCCGTTGGAGC	22368	CDS	CD13	ENST00000300060	antisense	0.932967	0.192511	NO
25	CCAGGATCCACCCCAACCTG	CACACCAGGATCCACCCCAACCTGCGGTCC	22575	CDS	CD13	ENST00000300060	sense	0.931868	0.477	NO
26	GTAGCTCAGGCTGCTCAGGG	TGAAGTAGCTCAGGCTGCTCAGGGCGGCCT	17253	CDS	CD13	ENST00000300060	antisense	0.92967	0.2844	NO
27	TGCACCACCAGGTACTCGGT	GAGGTGCACCACCAGGTACTCGGTGGGCTC	8783	CDS	CD13	ENST00000300060	antisense	0.928571	0.184416	NO
28	TGCACCACCAGGTACTCGGT	TCAAGCTCATGTTTGACCGCTCCGAGGTCT	17292	CDS	CD13	ENST00000300060	sense	0.923077	0.73523	NO
29	ATCACGGTGGATACCAGCAC	GGTCATCACGGTGGATACCAGCACGGGGAC	13383	CDS	CD13	ENST00000300060	sense	0.921978	0.0276777	NO
30	CCAACTCCCCACCACCGTGC	CCATCCAACTCCCCACCACCGTGCGGGACA	13319	CDS	CD13	ENST00000300060	sense	0.915385	0.0778241	NO
31	ATACTGGCTGTCCTTCACCA	TCTCATACTGGCTGTCCTTCACCAGGGAGC	8817	CDS	CD13	ENST00000300060	antisense	0.914286	0.929252	NO
32	TCAGCACATCAGGCAATGAG	CTCTTCAGCACATCAGGCAATGAGTGGGTC	15362	CDS	CD13	ENST00000300060	sense	0.906593	0.286954	NO
33	AGCCCATCTGCAGGGTCCAG	GGGAAGCCCATCTGCAGGGTCCAGCGGTTC	13341	CDS	CD13	ENST00000300060	antisense	0.904396	0.206831	NO
34	CGTGATGGCAGTGGATGCAC	ACCGCGTGATGGCAGTGGATGCACTGGCCT	11148	CDS	CD13	ENST00000300060	sense	0.904396	0.100498	NO
35	TCTGTGCCCGATTGATGACA	ATGATCTGTGCCCGATTGATGACAGGGATG	15585	CDS	CD13	ENST00000300060	antisense	0.902198	0.446299	NO
36	AGCACCCAGGTACTCCACGT	AGTCAGCACCCAGGTACTCCACGTAGGAGG	10957	CDS	CD13	ENST00000300060	antisense	0.902198	0.0386217	NO
37	CATCACGGTGGATACCAGCA	CGGTCATCACGGTGGATACCAGCACGGGGA	13382	CDS	CD13	ENST00000300060	sense	0.901099	0.378544	NO
38	GCTCCGCATAGTCAGCACCC	GTGGGCTCCGCATAGTCAGCACCCAGGTAC	10970	CDS	CD13	ENST00000300060	antisense	0.898901	0.46391	NO
39	CCTCAAGGGCTCCCTGGTGA	TGCACCTCAAGGGCTCCCTGGTGAAGGACA	8817	CDS	CD13	ENST00000300060	sense	0.898901	0.0221813	NO
40	CTACTGCAACGCTATCGCCC	CCGTCTACTGCAACGCTATCGCCCAGGGCG	22606	CDS	CD13	ENST00000300060	sense	0.894505	0.376879	NO
41	TCCGAGGCGGGTGTGGACAG	GATCTCCGAGGCGGGTGTGGACAGCGGGTG	11171	CDS	CD13	ENST00000300060	antisense	0.893407	0.118302	NO
42	GTGGAGAAGCAGGCATCCAA	CTACGTGGAGAAGCAGGCATCCAATGGTGT	9799	CDS	CD13	ENST00000300060	sense	0.886813	0.162712	NO
43	GGCGGGTGTGGACAGCGGGT	CCGAGGCGGGTGTGGACAGCGGGTGGGAGG	11166	CDS	CD13	ENST00000300060	antisense	0.886813	0.13929	YES
44	TCAGTCTTGTCAATGTCGGG	CAGCTCAGTCTTGTCAATGTCGGGGGGCTG	8750	CDS	CD13	ENST00000300060	antisense	0.884615	0.842327	NO
45	GTTGGAGCAGGCGGTGCTGA	CTCCGTTGGAGCAGGCGGTGCTGATGGCAT	22350	CDS	CD13	ENST00000300060	antisense	0.879121	0.120703	NO
46	CCTTGGACCAAAGTAAAGCG	ACCACCTTGGACCAAAGTAAAGCGTGGAAT	8513	CDS	CD13	ENST00000300060	sense	0.875824	0.820965	NO
47	CCCATCACATCCATCAGAGA	TGTGCCCATCACATCCATCAGAGATGGCAG	13735	CDS	CD13	ENST00000300060	sense	0.875824	0.058471	NO
48	TCTCTTCGTCGTAGTTCACC	CAGTTCTCTTCGTCGTAGTTCACCCGGTAA	15406	CDS	CD13	ENST00000300060	antisense	0.874725	0.355485	NO
49	GCTCTCCAGCTTCCTGTCCG	GGATGCTCTCCAGCTTCCTGTCCGAGGACG	11419	CDS	CD13	ENST00000300060	sense	0.872527	0.45301	NO
50	CGTCCGTTTCACCTGCAAGG	GCACCGTCCGTTTCACCTGCAAGGAGGCCA	8646	CDS	CD13	ENST00000300060	sense	0.872527	0.256016	NO
51	GTAGACGGTGGACCGCAGGT	TGCAGTAGACGGTGGACCGCAGGTTGGGGT	22576	CDS	CD13	ENST00000300060	antisense	0.871429	0.342007	NO
52	TGACCGGGAAGCCCATCTGC	GTGATGACCGGGAAGCCCATCTGCAGGGTC	13350	CDS	CD13	ENST00000300060	antisense	0.869231	0.066181	NO
53	TCCTGAGGACTGAGGCGCCC	AGCATCCTGAGGACTGAGGCGCCCTGGGGT	11384	CDS	CD13	ENST00000300060	antisense	0.862637	0.0394406	NO
54	TGGAACTCCGTTGGAGCAGG	ACTCTGGAACTCCGTTGGAGCAGGCGGTGC	22359	CDS	CD13	ENST00000300060	antisense	0.859341	0.315446	NO
55	TGTTCAGCGCCAGAGTGACA	GTGTTGTTCAGCGCCAGAGTGACAGGGACC	17185	CDS	CD13	ENST00000300060	antisense	0.858242	0.456312	NO
56	GGTAATAGCCCGTCACATTG	ACCCGGTAATAGCCCGTCACATTGAGGTTC	15385	CDS	CD13	ENST00000300060	antisense	0.848352	0.348528	NO
57	GGGCTTCCCGGTCATCACGG	AGATGGGCTTCCCGGTCATCACGGTGGATA	13370	CDS	CD13	ENST00000300060	sense	0.845055	0.433632	NO
58	CGTATTCAAGCAGGGCCTGG	AGGACGTATTCAAGCAGGGCCTGGCGGTGA	11443	CDS	CD13	ENST00000300060	sense	0.845055	0.329295	NO
59	GTACGTGGACATCTTGGGCG	GCAAGTACGTGGACATCTTGGGCGTGGTGT	9732	CDS	CD13	ENST00000300060	antisense	0.841758	0.713807	NO
60	ACTGTCAGTGGTGTACTCCC	TCGCACTGTCAGTGGTGTACTCCCAGGAGA	8406	CDS	CD13	ENST00000300060	sense	0.841758	0.268099	NO
61	TCAACTACACCCTCAGCCAG	AAGCTCAACTACACCCTCAGCCAGGGGCAC	8702	CDS	CD13	ENST00000300060	sense	0.840659	0.455601	NO
62	TGCACCTCCGTACCTTCATG	ACCATGCACCTCCGTACCTTCATGGGGCCA	17311	CDS	CD13	ENST00000300060	antisense	0.840659	0.202977	NO
63	TGGTATCCACCGTGATGACC	GTGCTGGTATCCACCGTGATGACCGGGAAG	13365	CDS	CD13	ENST00000300060	antisense	0.840659	0.0388775	NO
64	ACCCAGGTACTCCACGTAGG	CAGCACCCAGGTACTCCACGTAGGAGGCGA	10954	CDS	CD13	ENST00000300060	antisense	0.830769	0.270928	NO
65	CGAGGGCTTCGCCTCCTACG	TGAACGAGGGCTTCGCCTCCTACGTGGAGT	10954	CDS	CD13	ENST00000300060	sense	0.830769	0.168956	NO
66	GCCGGCGCCATGGAGAACTG	CAACGCCGGCGCCATGGAGAACTGGGGACT	10525	CDS	CD13	ENST00000300060	sense	0.82967	0.246986	NO
67	TCTCTCTTCAATCAGGAAGA	ACTGTCTCTCTTCAATCAGGAAGAGGGTGT	17211	CDS	CD13	ENST00000300060	antisense	0.827473	0.61742	NO
68	CGGCGTGTTGATCTCCGAGG	GGGCCGGCGTGTTGATCTCCGAGGCGGGTG	11184	CDS	CD13	ENST00000300060	antisense	0.827473	0.158845	NO
69	TGGGGCCATAGACCTCGGAG	TTCATGGGGCCATAGACCTCGGAGCGGTCA	17293	CDS	CD13	ENST00000300060	antisense	0.821978	0.335578	NO
70	GGTACGGTCTCAGCGTCACC	GTGAGGTACGGTCTCAGCGTCACCCGGTAG	8566	CDS	CD13	ENST00000300060	antisense	0.820879	0.677783	NO
71	GTCGAACTCACTGACAATGA	CGTAGTCGAACTCACTGACAATGAAGGCCA	9762	CDS	CD13	ENST00000300060	antisense	0.81978	0.0281503	NO
72	AATGAAGGCCAGCAAGTACG	TGACAATGAAGGCCAGCAAGTACGTGGACA	9747	CDS	CD13	ENST00000300060	antisense	0.815385	0.535729	NO
73	ACTCAGTGACATTCCAGTTG	TGGAACTCAGTGACATTCCAGTTGGGGTCT	9703	CDS	CD13	ENST00000300060	antisense	0.815385	0.177457	NO
74	GCAACGCTATCGCCCAGGGC	TACTGCAACGCTATCGCCCAGGGCGGGGAG	22611	CDS	CD13	ENST00000300060	sense	0.810989	0.219063	NO
75	GGCCGGCGTGTTGATCTCCG	TCTGGGCCGGCGTGTTGATCTCCGAGGCGG	11187	CDS	CD13	ENST00000300060	antisense	0.80989	0.49721	NO
76	CGGCTCATCGAAGCATGGGA	TGGCCGGCTCATCGAAGCATGGGAAGGACT	9476	CDS	CD13	ENST00000300060	antisense	0.80989	0.215642	NO
77	GGCCTGCCAGACTTCAACGC	GATTGGCCTGCCAGACTTCAACGCCGGCGC	10507	CDS	CD13	ENST00000300060	sense	0.806593	0.504646	NO
78	GCTTGAATACGTCCTCGGAC	CCCTGCTTGAATACGTCCTCGGACAGGAAG	11420	CDS	CD13	ENST00000300060	antisense	0.801099	0.663318	NO
79	GAAGTAGCTCAGGCTGCTCA	GCTTGAAGTAGCTCAGGCTGCTCAGGGCGG	17256	CDS	CD13	ENST00000300060	antisense	0.796703	0.103902	NO
80	ACAGGGCTGTCAGGTCCTTG	TTGGACAGGGCTGTCAGGTCCTTGGGGTGG	9534	CDS	CD13	ENST00000300060	antisense	0.794505	0.402336	NO
81	CCGGCCCAGTGCCATTGCGG	GGGCCCGGCCCAGTGCCATTGCGGCGGGCC	10303	CDS	CD13	ENST00000300060	sense	0.794505	0.106799	NO
82	ATCGCCGTGGCCCGCCGCAA	CATAATCGCCGTGGCCCGCCGCAATGGCAC	10303	CDS	CD13	ENST00000300060	antisense	0.794505	0.0407516	NO
83	CGTTCAGGGCATAATCGCCG	GTCACGTTCAGGGCATAATCGCCGTGGCCC	10316	CDS	CD13	ENST00000300060	antisense	0.793407	0.581246	NO
84	GGGCTGTCAGGTCCTTGGGG	GACAGGGCTGTCAGGTCCTTGGGGTGGATA	9531	CDS	CD13	ENST00000300060	antisense	0.793407	0.189834	YES
85	GGGCTGTCAGGTCCTTGGGG	CGGGTGAACTACGACGAAGAGAACTGGAGG	15422	CDS	CD13	ENST00000300060	sense	0.791209	0.136609	YES
86	AGTTCCAGAGTGTGAGGAGA	ACGGAGTTCCAGAGTGTGAGGAGATGGTCT	22386	CDS	CD13	ENST00000300060	sense	0.784615	0.135393	NO
87	GTGGATGATGATGACGTCAG	TGCTGTGGATGATGATGACGTCAGTGGCCT	8658	CDS	CD13	ENST00000300060	antisense	0.782418	0.160628	NO
88	CACCAGTCCCCAGTTCTCCA	AGGTCACCAGTCCCCAGTTCTCCATGGCGC	10521	CDS	CD13	ENST00000300060	antisense	0.779121	0.329372	NO
89	TGCAGTAGACGGTGGACCGC	GCGTTGCAGTAGACGGTGGACCGCAGGTTG	22580	CDS	CD13	ENST00000300060	antisense	0.779121	0.0793938	NO
90	GATAGCGTTGCAGTAGACGG	GGGCGATAGCGTTGCAGTAGACGGTGGACC	22588	CDS	CD13	ENST00000300060	antisense	0.776923	0.436582	NO
91	CCATAAGGTCCCTGTCACTC	GTGCCCATAAGGTCCCTGTCACTCTGGCGC	17187	CDS	CD13	ENST00000300060	sense	0.774725	0.0829229	NO
92	CTCTGGAACTCCGTTGGAGC	CACACTCTGGAACTCCGTTGGAGCAGGCGG	22362	CDS	CD13	ENST00000300060	antisense	0.772527	0.034915	NO
93	CCCACCATCACCATGGCCAA	CCTCCCCACCATCACCATGGCCAAGGGCTT	8311	CDS	CD13	ENST00000300060	sense	0.771429	0.380668	NO
94	CATACTGGCTGTCCTTCACC	ATCTCATACTGGCTGTCCTTCACCAGGGAG	8818	CDS	CD13	ENST00000300060	antisense	0.77033	0.202879	NO
95	TGCAGCCTGCATCTGTGTAG	CATCTGCAGCCTGCATCTGTGTAGTGGCCA	9440	CDS	CD13	ENST00000300060	antisense	0.769231	0.188029	NO
96	TCCCCAGTTCTCCATGGCGC	CCAGTCCCCAGTTCTCCATGGCGCCGGCGT	10515	CDS	CD13	ENST00000300060	antisense	0.769231	0.121132	NO
97	CAGCAAAGAAGTTAAGGATG	TGACCAGCAAAGAAGTTAAGGATGGGGCCC	10346	CDS	CD13	ENST00000300060	antisense	0.769231	0.0607263	NO
98	GGCGTGTTGATCTCCGAGGC	GGCCGGCGTGTTGATCTCCGAGGCGGGTGT	11183	CDS	CD13	ENST00000300060	antisense	0.765934	0.0681794	NO
99	TCTGGTAGGCAAAGGTGTGG	GTGTTCTGGTAGGCAAAGGTGTGGAGGTAG	11596	CDS	CD13	ENST00000300060	antisense	0.762637	0.282229	YES
100	GATGGGCTTCCCGGTCATCA	TGCAGATGGGCTTCCCGGTCATCACGGTGG	13367	CDS	CD13	ENST00000300060	sense	0.759341	0.147261	NO
101	GTACAGGCCCCTGTCATTGG	AAACGTACAGGCCCCTGTCATTGGGGGTGA	8592	CDS	CD13	ENST00000300060	antisense	0.757143	0.479069	NO
102	AAATAATACCAACAACTGGA	TCAGAAATAATACCAACAACTGGAGGGAGA	21824	CDS	CD13	ENST00000300060	sense	0.750549	0.418141	NO
103	GCCCTGCTTGAATACGTCCT	CCAGGCCCTGCTTGAATACGTCCTCGGACA	11425	CDS	CD13	ENST00000300060	antisense	0.750549	0.325642	NO
104	TGCCCGATTGATGACAGGGA	TCTGTGCCCGATTGATGACAGGGATGGCCT	15581	CDS	CD13	ENST00000300060	antisense	0.749451	0.121786	NO
105	GCCATCTCTGATGGATGTGA	GTCTGCCATCTCTGATGGATGTGATGGGCA	13725	CDS	CD13	ENST00000300060	antisense	0.747253	0.200516	NO
106	TTGAACTCGGCCTTCATGGC	GATGTTGAACTCGGCCTTCATGGCCGGCTC	9496	CDS	CD13	ENST00000300060	antisense	0.742857	0.119857	NO
107	CTACCGCAGCGAGTACATGG	GCTTCTACCGCAGCGAGTACATGGAGGGCA	8901	CDS	CD13	ENST00000300060	sense	0.737363	0.432834	NO
108	CAGGTAGATGGTGTTCTGGT	GGTTCAGGTAGATGGTGTTCTGGTAGGCAA	11610	CDS	CD13	ENST00000300060	antisense	0.736264	0.0598727	NO
109	CCCGCACGGTGGTGGGGAGT	ATGTCCCGCACGGTGGTGGGGAGTTGGATG	13308	CDS	CD13	ENST00000300060	antisense	0.734066	0.00271607	YES
110	CCTGTGGGACCACCTGCAGG	TGAACCTGTGGGACCACCTGCAGGAGGTCA	11646	CDS	CD13	ENST00000300060	sense	0.732967	0.301391	NO
111	TGTACTGTCTCTCTTCAATC	GGCATGTACTGTCTCTCTTCAATCAGGAAG	17218	CDS	CD13	ENST00000300060	antisense	0.726374	0.313926	NO
112	TTTGGGAAGCATGTTGGACA	CACCTTTGGGAAGCATGTTGGACAGGGCTG	9551	CDS	CD13	ENST00000300060	antisense	0.721978	0.535305	NO
113	CATTGACAAGACTGAGCTGG	CCGACATTGACAAGACTGAGCTGGTGGAGC	8769	CDS	CD13	ENST00000300060	sense	0.720879	0.139239	NO
114	GAATGATGTGTACCGCGTGA	TGCTGAATGATGTGTACCGCGTGATGGCAG	11133	CDS	CD13	ENST00000300060	sense	0.71978	0.396774	NO
115	TGACGCCATCTCCTACAGCA	TGTTTGACGCCATCTCCTACAGCAAGGTGC	11238	CDS	CD13	ENST00000300060	sense	0.718681	0.222249	NO
116	CCAGCAAAGAAGTTAAGGAT	ATGACCAGCAAAGAAGTTAAGGATGGGGCC	10347	CDS	CD13	ENST00000300060	antisense	0.715385	0.157993	NO
117	CGGGTTTCAGCGTGTTGGGG	GAATCGGGTTTCAGCGTGTTGGGGAGGCGG	8536	CDS	CD13	ENST00000300060	antisense	0.714286	0.0151403	NO
118	GATTATGCCCTGAACGTGAC	CGGCGATTATGCCCTGAACGTGACGGGCCC	10334	CDS	CD13	ENST00000300060	sense	0.70989	0.198496	NO
119	CAGCAGCAACAAGGAGCGGG	CCTCCAGCAGCAACAAGGAGCGGGTGGTCA	10599	CDS	CD13	ENST00000300060	sense	0.708791	0.226454	NO
120	CAGCGAGTTCGAGGGGGAGT	TGGACAGCGAGTTCGAGGGGGAGTTGGCAG	8859	CDS	CD13	ENST00000300060	sense	0.708791	0.0234684	NO
121	GATAAGCGTGATGTTGAACT	GGTGGATAAGCGTGATGTTGAACTCGGCCT	9509	CDS	CD13	ENST00000300060	antisense	0.704396	0.314678	NO
122	GTCTCTCTTCAATCAGGAAG	TACTGTCTCTCTTCAATCAGGAAGAGGGTG	17212	CDS	CD13	ENST00000300060	antisense	0.704396	0.187872	NO
123	TACCTCACCCCCAATGACAG	ACCGTACCTCACCCCCAATGACAGGGGCCT	8596	CDS	CD13	ENST00000300060	sense	0.703297	0.538623	NO
124	CATGATGTCCCGCACGGTGG	GGTTCATGATGTCCCGCACGGTGGTGGGGA	13316	CDS	CD13	ENST00000300060	antisense	0.703297	0.0988266	NO
125	GTTCGACTACGTGGAGAAGC	GTGAGTTCGACTACGTGGAGAAGCAGGCAT	9789	CDS	CD13	ENST00000300060	sense	0.7	0.32505	NO
126	CCCCTGGGGCAGGTACAGCG	GTCACCCCTGGGGCAGGTACAGCGAGGTTA	22332	CDS	CD13	ENST00000300060	sense	0.698901	0.309872	NO
127	CAGGTCATTCCACCACTCTA	GCCACAGGTCATTCCACCACTCTATGGTCA	10912	CDS	CD13	ENST00000300060	antisense	0.698901	0.102898	NO
128	CATTAATGACGCCTTCAACC	AGATCATTAATGACGCCTTCAACCTGGCCA	15620	CDS	CD13	ENST00000300060	sense	0.697802	0.143973	NO
129	TGCTGCTGGAGGAGGACAGG	TTGTTGCTGCTGGAGGAGGACAGGGGGTCG	10573	CDS	CD13	ENST00000300060	antisense	0.696703	0.105698	YES
130	CGCCTCGGAGATCAACACGC	CACCCGCCTCGGAGATCAACACGCCGGCCC	11196	CDS	CD13	ENST00000300060	sense	0.695604	0.586627	NO
131	CTTCATGGGGCCATAGACCT	GTACCTTCATGGGGCCATAGACCTCGGAGC	17298	CDS	CD13	ENST00000300060	antisense	0.694505	0.0806461	NO
132	CTCACCTTTGGGAAGCATGT	CCCACTCACCTTTGGGAAGCATGTTGGACA	9557	CDS	CD13	ENST00000300060	antisense	0.691209	0.0850695	NO
133	CCGAGGCGGGTGTGGACAGC	ATCTCCGAGGCGGGTGTGGACAGCGGGTGG	11170	CDS	CD13	ENST00000300060	antisense	0.687912	0.00787999	NO
134	GCAGACAGCAGCAGGACTAC	GATGGCAGACAGCAGCAGGACTACTGGCTG	13757	CDS	CD13	ENST00000300060	sense	0.685714	0.262384	NO
135	ACAGGGACCTTATGGGCACT	AGTGACAGGGACCTTATGGGCACTGGGAAT	17168	CDS	CD13	ENST00000300060	antisense	0.685714	0.0245609	NO
136	ACCAGCAAAGAAGTTAAGGA	AATGACCAGCAAAGAAGTTAAGGATGGGGC	10348	CDS	CD13	ENST00000300060	antisense	0.684615	0.262198	NO
137	TGTAGTTGAGCTTCTTGCTG	AGGGTGTAGTTGAGCTTCTTGCTGTGGATG	8677	CDS	CD13	ENST00000300060	antisense	0.684615	0.160769	NO
138	AACAGCTCACTGATCTGGGC	GTCAAACAGCTCACTGATCTGGGCCGGCGT	11204	CDS	CD13	ENST00000300060	antisense	0.683516	0.146926	NO
139	GCTGAAACCCGATTCCTACC	ACACGCTGAAACCCGATTCCTACCGGGTGA	8559	CDS	CD13	ENST00000300060	sense	0.681319	0.447767	NO
140	GACAGGGACCTTATGGGCAC	GAGTGACAGGGACCTTATGGGCACTGGGAA	17169	CDS	CD13	ENST00000300060	antisense	0.681319	0.0346508	NO
141	TATTTCTGAAGTGAATGAAG	GTATTATTTCTGAAGTGAATGAAGAGGGGT	21795	CDS	CD13	ENST00000300060	antisense	0.68022	0.105204	NO
142	GTGCACCACCAGGTACTCGG	TGAGGTGCACCACCAGGTACTCGGTGGGCT	8784	CDS	CD13	ENST00000300060	antisense	0.678022	0.139119	NO
143	ATGGCCGGCTCATCGAAGCA	CTTCATGGCCGGCTCATCGAAGCATGGGAA	9481	CDS	CD13	ENST00000300060	antisense	0.678022	0.129996	NO
144	CTTGGAAATATAGAAGCCCT	GGGACTTGGAAATATAGAAGCCCTTGGCCA	8316	CDS	CD13	ENST00000300060	antisense	0.678022	0.0804822	NO
145	TGTGCTGAAGAGATCGTTCT	CTGATGTGCTGAAGAGATCGTTCTGGGCTG	15336	CDS	CD13	ENST00000300060	antisense	0.675824	0.127158	NO
146	CTGTCCAACATGCTTCCCAA	AGCCCTGTCCAACATGCTTCCCAAAGGTGA	9564	CDS	CD13	ENST00000300060	sense	0.673626	0.485272	NO
147	GGGAGCCTCCCACACCACGC	GGCTGGGAGCCTCCCACACCACGCAGGACC	8725	CDS	CD13	ENST00000300060	antisense	0.672527	0.373251	NO
148	CCTGCTGAACCTCAATGTGA	GGGTCCTGCTGAACCTCAATGTGACGGGCT	15387	CDS	CD13	ENST00000300060	sense	0.672527	0.251654	NO
149	CGAAGCCCTCGTTCAGCCAC	GAGGCGAAGCCCTCGTTCAGCCACAGGTCA	10931	CDS	CD13	ENST00000300060	antisense	0.672527	0.16415	NO
150	GTTGCTGCTGGAGGAGGACA	CCTTGTTGCTGCTGGAGGAGGACAGGGGGT	10575	CDS	CD13	ENST00000300060	antisense	0.67033	0.335977	NO
151	TGCAACGCTATCGCCCAGGG	CTACTGCAACGCTATCGCCCAGGGCGGGGA	22610	CDS	CD13	ENST00000300060	sense	0.67033	0.100306	NO
152	CGGTGGACCGCAGGTTGGGG	TAGACGGTGGACCGCAGGTTGGGGTGGATC	22571	CDS	CD13	ENST00000300060	antisense	0.669231	0.0592332	YES
153	TGCACACGGCTGCCACGCCC	ATTGTGCACACGGCTGCCACGCCCAGGAGG	8362	CDS	CD13	ENST00000300060	antisense	0.662637	0.0290615	NO
154	GTTTCAGCGTGTTGGGGAGG	TCGGGTTTCAGCGTGTTGGGGAGGCGGTAA	8533	CDS	CD13	ENST00000300060	antisense	0.659341	0.161611	NO
155	ATGATGTCCCGCACGGTGGT	GTTCATGATGTCCCGCACGGTGGTGGGGAG	13315	CDS	CD13	ENST00000300060	antisense	0.659341	0.0675441	NO
156	GGAACCTGGTGACCATAGAG	TTCGGGAACCTGGTGACCATAGAGTGGTGG	10911	CDS	CD13	ENST00000300060	sense	0.657143	0.372865	NO
157	GAGATGGGGGTCTACCTGGT	CCCCGAGATGGGGGTCTACCTGGTGGGCCA	10635	CDS	CD13	ENST00000300060	antisense	0.657143	0.0527479	NO
158	TTTCTGAAGTGAATGAAGAG	ATTATTTCTGAAGTGAATGAAGAGGGGTGT	21793	CDS	CD13	ENST00000300060	antisense	0.656044	0.676119	NO
159	GCCTCATACCAAGACACCAT	CCCAGCCTCATACCAAGACACCATTGGATG	9804	CDS	CD13	ENST00000300060	antisense	0.652747	0.349299	NO
160	TGCGGAGCCCACCTGGAACT	ACTATGCGGAGCCCACCTGGAACTTGGTAA	10996	CDS	CD13	ENST00000300060	sense	0.649451	0.056364	NO
161	CACCCTCAGCCAGGGGCACA	ACTACACCCTCAGCCAGGGGCACAGGGTGG	8709	CDS	CD13	ENST00000300060	sense	0.642857	0.0743015	NO
162	CAGCAGGGAGTTCTCCCGGT	CGAACAGCAGGGAGTTCTCCCGGTAGGTCA	10545	CDS	CD13	ENST00000300060	antisense	0.641758	0.267521	NO
163	CTGCTCACTTGAATTCTGAG	CCATCTGCTCACTTGAATTCTGAGGGGCGG	13446	CDS	CD13	ENST00000300060	antisense	0.638462	0.556433	NO
164	GTTGATCTCCGAGGCGGGTG	GCGTGTTGATCTCCGAGGCGGGTGTGGACA	11178	CDS	CD13	ENST00000300060	antisense	0.638462	0.112267	NO
165	TCCACCACTCTATGGTCACC	TCATTCCACCACTCTATGGTCACCAGGTTC	10904	CDS	CD13	ENST00000300060	antisense	0.637363	0.0711821	NO
166	CGAGATGGGGGTCTACCTGG	TCCCCGAGATGGGGGTCTACCTGGTGGGCC	10636	CDS	CD13	ENST00000300060	antisense	0.635165	0.0726852	NO
167	CGGTCTCAGCGTCACCCGGT	GGTACGGTCTCAGCGTCACCCGGTAGGAAT	8562	CDS	CD13	ENST00000300060	antisense	0.634066	0.109696	NO
168	TGCTACTGACCTCCTGCAGG	TGGCTGCTACTGACCTCCTGCAGGTGGTCC	11644	CDS	CD13	ENST00000300060	antisense	0.626374	0.121714	NO
169	AATCGGGTTTCAGCGTGTTG	TAGGAATCGGGTTTCAGCGTGTTGGGGAGG	8539	CDS	CD13	ENST00000300060	antisense	0.621978	0.141305	NO
170	GAGGAAGTGCTCCTGGGAAA	CAAGGAGGAAGTGCTCCTGGGAAAGGGTCC	13397	CDS	CD13	ENST00000300060	antisense	0.61978	0.204779	NO
171	ACACATCATTCAGCACCATG	CGGTACACATCATTCAGCACCATGAGGTCT	11110	CDS	CD13	ENST00000300060	antisense	0.617582	0.474175	NO
172	TACCGCAGCGAGTACATGGA	CTTCTACCGCAGCGAGTACATGGAGGGCAA	8902	CDS	CD13	ENST00000300060	sense	0.616484	0.625783	NO
173	CCTCAGCCAGGGGCACAGGG	ACACCCTCAGCCAGGGGCACAGGGTGGTCC	8712	CDS	CD13	ENST00000300060	sense	0.616484	0.285157	NO
174	GGACAGGGGGTCGAACAGCA	AGGAGGACAGGGGGTCGAACAGCAGGGAGT	10560	CDS	CD13	ENST00000300060	antisense	0.616484	0.245053	NO
175	CGACATTGACAAGACTGAGC	CCCCCGACATTGACAAGACTGAGCTGGTGG	8766	CDS	CD13	ENST00000300060	sense	0.616484	0.0910626	NO
176	GTTGGGGTCTTCTGGAAGTG	TCCAGTTGGGGTCTTCTGGAAGTGGGGTGC	9687	CDS	CD13	ENST00000300060	antisense	0.613187	0.377513	NO
177	GTAGGCAAAGGTGTGGAGGT	TCTGGTAGGCAAAGGTGTGGAGGTAGGACT	11592	CDS	CD13	ENST00000300060	antisense	0.60989	0.26086	YES
178	AGCGGGCTGCACCTTGCTGT	GAGGAGCGGGCTGCACCTTGCTGTAGGAGA	11238	CDS	CD13	ENST00000300060	antisense	0.606593	0.103698	NO
179	AGACTTCAACGCCGGCGCCA	TGCCAGACTTCAACGCCGGCGCCATGGAGA	10515	CDS	CD13	ENST00000300060	sense	0.603297	0.210519	NO
180	AGGGTGGTCCTGCGTGGTGT	GCACAGGGTGGTCCTGCGTGGTGTGGGAGG	8728	CDS	CD13	ENST00000300060	sense	0.601099	0.0563384	NO
181	CACCGTCCGTTTCACCTGCA	CCAGCACCGTCCGTTTCACCTGCAAGGAGG	8643	CDS	CD13	ENST00000300060	sense	0.596703	0.0623385	NO
182	AATATAGAAGCCCTTGGCCA	TGGAAATATAGAAGCCCTTGGCCATGGTGA	8310	CDS	CD13	ENST00000300060	antisense	0.595604	0.250952	NO
183	AGGGTGCAGTACTCACCGCC	GCCCAGGGTGCAGTACTCACCGCCAGGCCC	11447	CDS	CD13	ENST00000300060	antisense	0.594505	0.200536	NO
184	GACGTCAGTGGCCTCCTTGC	TGATGACGTCAGTGGCCTCCTTGCAGGTGA	8646	CDS	CD13	ENST00000300060	antisense	0.591209	0.0560581	NO
185	CCTGAGGACTGAGGCGCCCT	GCATCCTGAGGACTGAGGCGCCCTGGGGTG	11383	CDS	CD13	ENST00000300060	antisense	0.586813	0.027369	NO
186	ACGGGGTGGTGGAGGCCACG	GCGGACGGGGTGGTGGAGGCCACGGGGGAG	8443	CDS	CD13	ENST00000300060	antisense	0.583516	0.162581	YES
187	TGCGGGACATCATGAACCGC	ACCGTGCGGGACATCATGAACCGCTGGACC	13336	CDS	CD13	ENST00000300060	sense	0.583516	0.0627974	NO
188	CAATGTGACGGGCTATTACC	ACCTCAATGTGACGGGCTATTACCGGGTGA	15399	CDS	CD13	ENST00000300060	sense	0.582418	0.235217	NO
189	GTGGTCCTGCGTGGTGTGGG	CAGGGTGGTCCTGCGTGGTGTGGGAGGCTC	8731	CDS	CD13	ENST00000300060	sense	0.582418	0.115344	NO
190	CTCAACTACACCCTCAGCCA	GAAGCTCAACTACACCCTCAGCCAGGGGCA	8701	CDS	CD13	ENST00000300060	sense	0.579121	0.159104	NO
191	ACACCCTCAGCCAGGGGCAC	AACTACACCCTCAGCCAGGGGCACAGGGTG	8708	CDS	CD13	ENST00000300060	sense	0.569231	0.0467987	NO
192	GAAATAATACCAACAACTGG	TTCAGAAATAATACCAACAACTGGAGGGAG	21823	CDS	CD13	ENST00000300060	sense	0.568132	0.459998	NO
193	CGAGGTCTATGGCCCCATGA	GCTCCGAGGTCTATGGCCCCATGAAGGTAC	17310	CDS	CD13	ENST00000300060	sense	0.564835	0.279638	NO
194	CACCCTGTGCCCCTGGCTGA	GGACCACCCTGTGCCCCTGGCTGAGGGTGT	8700	CDS	CD13	ENST00000300060	antisense	0.564835	0.0746995	NO
195	CTTCGATGAGCCGGCCATGA	CATGCTTCGATGAGCCGGCCATGAAGGCCG	9497	CDS	CD13	ENST00000300060	sense	0.564835	0.0562463	NO
196	CTGGCTTACCAAGTTCCAGG	GCAGCTGGCTTACCAAGTTCCAGGTGGGCT	10993	CDS	CD13	ENST00000300060	antisense	0.562637	0.285206	NO
197	GTACCTGGGTGCTGACTATG	TGGAGTACCTGGGTGCTGACTATGCGGAGC	10978	CDS	CD13	ENST00000300060	sense	0.556044	0.145737	NO
198	CCAGAACTACCTGAAGAAGC	TTCCCCAGAACTACCTGAAGAAGCAGGTCA	21776	CDS	CD13	ENST00000300060	sense	0.553846	0.39154	NO
199	CAGCACGGGGACCCTTTCCC	ATACCAGCACGGGGACCCTTTCCCAGGAGC	13397	CDS	CD13	ENST00000300060	sense	0.553846	0.0305607	NO
200	GAGATGGACAGCGAGTTCGA	GTATGAGATGGACAGCGAGTTCGAGGGGGA	8851	CDS	CD13	ENST00000300060	sense	0.552747	0.307741	NO
201	GAATGACCTGTGGCTGAACG	GGTGGAATGACCTGTGGCTGAACGAGGGCT	10936	CDS	CD13	ENST00000300060	sense	0.552747	0.168532	NO
202	CACGGTGGTGGGGAGTTGGA	CCCGCACGGTGGTGGGGAGTTGGATGGACC	13304	CDS	CD13	ENST00000300060	antisense	0.550549	0.207066	YES
203	TGAAGTAGCTCAGGCTGCTC	AGCTTGAAGTAGCTCAGGCTGCTCAGGGCG	17257	CDS	CD13	ENST00000300060	antisense	0.546154	0.0424573	NO
204	TGCCCTCCATGTACTCGCTG	ACATTGCCCTCCATGTACTCGCTGCGGTAG	8893	CDS	CD13	ENST00000300060	antisense	0.545055	0.510036	NO
205	ACACGGCTGCCACGCCCAGG	GTGCACACGGCTGCCACGCCCAGGAGGATC	8359	CDS	CD13	ENST00000300060	antisense	0.540659	0.453973	NO
206	ATCAGCACCGCCTGCTCCAA	TGCCATCAGCACCGCCTGCTCCAACGGAGT	22363	CDS	CD13	ENST00000300060	sense	0.540659	0.0520704	NO
207	TGTCAGTGAGTTCGACTACG	TCATTGTCAGTGAGTTCGACTACGTGGAGA	9780	CDS	CD13	ENST00000300060	sense	0.535165	0.564525	NO
208	GTACCTGGTGGTGCACCTCA	CCGAGTACCTGGTGGTGCACCTCAAGGGCT	8802	CDS	CD13	ENST00000300060	sense	0.535165	0.189424	NO
209	AGCCCTTGAGGTGCACCACC	AGGGAGCCCTTGAGGTGCACCACCAGGTAC	8794	CDS	CD13	ENST00000300060	antisense	0.527473	0.180835	NO
210	TTGCTGCTGGAGGAGGACAG	CTTGTTGCTGCTGGAGGAGGACAGGGGGTC	10574	CDS	CD13	ENST00000300060	antisense	0.525275	0.3288	NO
211	CGTACAGGCCCCTGTCATTG	AAAACGTACAGGCCCCTGTCATTGGGGGTG	8593	CDS	CD13	ENST00000300060	antisense	0.525275	0.050638	NO
212	TCACTTGAATTCTGAGGGGC	CTGCTCACTTGAATTCTGAGGGGCGGGTAA	13442	CDS	CD13	ENST00000300060	antisense	0.525275	0.0547425	NO
213	CAACGGAGTTCCAGAGTGTG	GCTCCAACGGAGTTCCAGAGTGTGAGGAGA	22380	CDS	CD13	ENST00000300060	sense	0.523077	0.0980374	NO
214	GTCAAGGAGGAAGTGCTCCT	CGGGGTCAAGGAGGAAGTGCTCCTGGGAAA	13403	CDS	CD13	ENST00000300060	antisense	0.521978	0.267956	NO
215	GGCCCGGCCCAGTGCCATTG	TCTGGGCCCGGCCCAGTGCCATTGCGGCGG	10300	CDS	CD13	ENST00000300060	sense	0.520879	0.0298186	NO
216	GAGGATCCCCAGGATGCCCA	CCAGGAGGATCCCCAGGATGCCCAGGGACT	8340	CDS	CD13	ENST00000300060	antisense	0.518681	0.331836	NO
217	GGGTGTGGACAGCGGGTGGG	AGGCGGGTGTGGACAGCGGGTGGGAGGAGG	11163	CDS	CD13	ENST00000300060	antisense	0.517582	0.0742749	YES
218	TGTTCTGGTAGGCAAAGGTG	ATGGTGTTCTGGTAGGCAAAGGTGTGGAGG	11599	CDS	CD13	ENST00000300060	antisense	0.517582	0.29789	NO
219	CTTCTACCGCAGCGAGTACA	CGGGCTTCTACCGCAGCGAGTACATGGAGG	8898	CDS	CD13	ENST00000300060	sense	0.514286	0.188566	NO
220	GAACCGCTGGACCCTGCAGA	TCATGAACCGCTGGACCCTGCAGATGGGCT	13349	CDS	CD13	ENST00000300060	sense	0.514286	0.0967406	NO
221	GGACGTATTCAAGCAGGGCC	CCGAGGACGTATTCAAGCAGGGCCTGGCGG	11440	CDS	CD13	ENST00000300060	sense	0.508791	0.0940996	NO
222	TTCTATATTTCCAAGTCCCT	GGGCTTCTATATTTCCAAGTCCCTGGGCAT	8335	CDS	CD13	ENST00000300060	sense	0.507692	0.0849108	NO
223	CTGGGGACTGGTGACCTACC	AGAACTGGGGACTGGTGACCTACCGGGAGA	10542	CDS	CD13	ENST00000300060	sense	0.506593	0.0288805	NO
224	GAACCTGTGGGACCACCTGC	ACCTGAACCTGTGGGACCACCTGCAGGAGG	11643	CDS	CD13	ENST00000300060	sense	0.504396	0.2067	NO
225	AATGACCAGCAAAGAAGTTA	TCATAATGACCAGCAAAGAAGTTAAGGATG	10352	CDS	CD13	ENST00000300060	antisense	0.504396	0.109735	NO
226	GGAGTTGGCAGATGACCTGG	AGGGGGAGTTGGCAGATGACCTGGCGGGCT	8874	CDS	CD13	ENST00000300060	sense	0.502198	0.400708	NO
227	CAGCTCAGTCTTGTCAATGT	CCACCAGCTCAGTCTTGTCAATGTCGGGGG	8754	CDS	CD13	ENST00000300060	antisense	0.502198	0.0522472	NO
228	GGCGGGTAACATTGGAATCG	GAGGGGCGGGTAACATTGGAATCGGGGTCA	13425	CDS	CD13	ENST00000300060	antisense	0.501099	0.0741669	NO
229	GAATTTGCAGAAAGACCTCA	TGGGGAATTTGCAGAAAGACCTCATGGTGC	11106	CDS	CD13	ENST00000300060	sense	0.497802	0.276342	NO
230	CTCCTTGCAGGTGAAACGGA	TGGCCTCCTTGCAGGTGAAACGGACGGTGC	8634	CDS	CD13	ENST00000300060	antisense	0.496703	0.544451	NO
231	GAACGCCAACAGCTCCCCCG	ACAAGAACGCCAACAGCTCCCCCGTGGCCT	8439	CDS	CD13	ENST00000300060	sense	0.494505	0.454613	NO
232	CATTGGAATCGGGGTCAAGG	GTAACATTGGAATCGGGGTCAAGGAGGAAG	13416	CDS	CD13	ENST00000300060	antisense	0.494505	0.440509	YES
233	CTGCTGTCTGCCATCTCTGA	CCTGCTGCTGTCTGCCATCTCTGATGGATG	13734	CDS	CD13	ENST00000300060	antisense	0.494505	0.158953	NO
234	CGAACAGCAGGGAGTTCTCC	GGGTCGAACAGCAGGGAGTTCTCCCGGTAG	10549	CDS	CD13	ENST00000300060	antisense	0.49011	0.1144	NO
235	GAGTTGGCAGATGACCTGGC	GGGGGAGTTGGCAGATGACCTGGCGGGCTT	8875	CDS	CD13	ENST00000300060	sense	0.484615	0.242251	NO
236	CCTCCAGCAGCAACAAGGAG	TCCTCCTCCAGCAGCAACAAGGAGCGGGTG	10595	CDS	CD13	ENST00000300060	sense	0.481319	0.594191	NO
237	TGGTGGGGAGTTGGATGGAC	ACGGTGGTGGGGAGTTGGATGGACCGGTTG	13299	CDS	CD13	ENST00000300060	antisense	0.48022	0.158797	YES
238	CGTACCTCACCCCCAATGAC	AGACCGTACCTCACCCCCAATGACAGGGGC	8594	CDS	CD13	ENST00000300060	sense	0.478022	0.0746395	NO
239	CCGCCGCAATGGCACTGGGC	TGGCCCGCCGCAATGGCACTGGGCCGGGCC	10292	CDS	CD13	ENST00000300060	antisense	0.478022	0.0171305	NO
240	GGTGGAGCCCACCGAGTACC	AGCTGGTGGAGCCCACCGAGTACCTGGTGG	8787	CDS	CD13	ENST00000300060	sense	0.476923	0.107143	NO
241	GTCAAACAGCTCACTGATCT	TGGCGTCAAACAGCTCACTGATCTGGGCCG	11208	CDS	CD13	ENST00000300060	antisense	0.476923	0.0194741	NO
242	CACCATCTACCTGAACCTGT	AGAACACCATCTACCTGAACCTGTGGGACC	11631	CDS	CD13	ENST00000300060	sense	0.476923	0.339047	NO
243	CCTTCACCAGGGAGCCCTTG	CTGTCCTTCACCAGGGAGCCCTTGAGGTGC	8806	CDS	CD13	ENST00000300060	antisense	0.475824	0.236616	NO
244	ACACTCACGGGTTATTATTG	GGAGACACTCACGGGTTATTATTGGGGTTC	22429	CDS	CD13	ENST00000300060	antisense	0.475824	0.164625	NO
245	GAGGTGCACCACCAGGTACT	CCTTGAGGTGCACCACCAGGTACTCGGTGG	8787	CDS	CD13	ENST00000300060	antisense	0.474725	0.0877953	NO
246	CTGCTGAACCTCAATGTGAC	GGTCCTGCTGAACCTCAATGTGACGGGCTA	15388	CDS	CD13	ENST00000300060	sense	0.472527	0.0545199	NO
247	TACTGGCTGATAGATGTAAG	GGACTACTGGCTGATAGATGTAAGAGGTAA	13774	CDS	CD13	ENST00000300060	sense	0.471429	0.230155	NO
248	GGGCACAGGGTGGTCCTGCG	CCAGGGGCACAGGGTGGTCCTGCGTGGTGT	8722	CDS	CD13	ENST00000300060	sense	0.47033	0.0997989	NO
249	TGTGGACAGCGGGTGGGAGG	CGGGTGTGGACAGCGGGTGGGAGGAGGCCA	11160	CDS	CD13	ENST00000300060	antisense	0.469231	0.0730403	YES
250	GGTGGCCACTACACAGATGC	GGGTGGTGGCCACTACACAGATGCAGGCTG	9446	CDS	CD13	ENST00000300060	sense	0.468132	0.15765	NO
251	GCAGGACCACCCTGTGCCCC	CCACGCAGGACCACCCTGTGCCCCTGGCTG	8707	CDS	CD13	ENST00000300060	antisense	0.468132	0.0612104	NO
252	GGAGGCCACGGGGGAGCTGT	TGGTGGAGGCCACGGGGGAGCTGTTGGCGT	8433	CDS	CD13	ENST00000300060	antisense	0.463736	0.0486303	YES
253	AGCGTCACCCGGTAGGAATC	TCTCAGCGTCACCCGGTAGGAATCGGGTTT	8555	CDS	CD13	ENST00000300060	antisense	0.46044	0.0343112	NO
254	CCCGCTGTCCACACCCGCCT	CCCACCCGCTGTCCACACCCGCCTCGGAGA	11181	CDS	CD13	ENST00000300060	sense	0.458242	0.277048	NO
255	CTCACTTGAATTCTGAGGGG	TCTGCTCACTTGAATTCTGAGGGGCGGGTA	13443	CDS	CD13	ENST00000300060	antisense	0.454945	0.312113	NO
256	GGAGGATCCCCAGGATGCCC	CCCAGGAGGATCCCCAGGATGCCCAGGGAC	8341	CDS	CD13	ENST00000300060	antisense	0.452747	0.180631	NO
257	AGATGGACAGCGAGTTCGAG	TATGAGATGGACAGCGAGTTCGAGGGGGAG	8852	CDS	CD13	ENST00000300060	sense	0.451648	0.380061	NO
258	CACTCACCTGGCCAGGTTGA	GGAGCACTCACCTGGCCAGGTTGAAGGCGT	15620	CDS	CD13	ENST00000300060	antisense	0.450549	0.0259563	NO
259	TAGACGGTGGACCGCAGGTT	GCAGTAGACGGTGGACCGCAGGTTGGGGTG	22575	CDS	CD13	ENST00000300060	antisense	0.447253	0.0341317	NO
260	CCAAGGTGGTGGCCGAGGCG	TGGTCCAAGGTGGTGGCCGAGGCGGGGTTG	8485	CDS	CD13	ENST00000300060	antisense	0.443956	0.263375	YES
261	GATGTTGAACTCGGCCTTCA	GCGTGATGTTGAACTCGGCCTTCATGGCCG	9500	CDS	CD13	ENST00000300060	antisense	0.443956	0.042234	NO
262	AGACGGTGGACCGCAGGTTG	CAGTAGACGGTGGACCGCAGGTTGGGGTGG	22574	CDS	CD13	ENST00000300060	antisense	0.440659	0.0376089	NO
263	GCTCAGTCTTGTCAATGTCG	ACCAGCTCAGTCTTGTCAATGTCGGGGGGC	8752	CDS	CD13	ENST00000300060	antisense	0.43956	0.607363	NO
264	GGCTGCTACTGACCTCCTGC	GGCTGGCTGCTACTGACCTCCTGCAGGTGG	11647	CDS	CD13	ENST00000300060	antisense	0.438462	0.20593	NO
265	ACTGGGGACTGGTGACCTAC	GAGAACTGGGGACTGGTGACCTACCGGGAG	10541	CDS	CD13	ENST00000300060	sense	0.437363	0.133957	NO
266	CGGGGTGGTGGAGGCCACGG	CGGACGGGGTGGTGGAGGCCACGGGGGAGC	8442	CDS	CD13	ENST00000300060	antisense	0.430769	0.129247	YES
267	CAGAGATGGCAGACAGCAGC	CCATCAGAGATGGCAGACAGCAGCAGGACT	13749	CDS	CD13	ENST00000300060	sense	0.42967	0.0291772	NO
268	GAGACCATCTCCTCACACTC	GCCAGAGACCATCTCCTCACACTCTGGAAC	22379	CDS	CD13	ENST00000300060	antisense	0.428571	0.364765	NO
269	AGTTGGGGTCTTCTGGAAGT	TTCCAGTTGGGGTCTTCTGGAAGTGGGGTG	9688	CDS	CD13	ENST00000300060	antisense	0.427473	0.178276	NO
270	GGAGGAAGTGCTCCTGGGAA	TCAAGGAGGAAGTGCTCCTGGGAAAGGGTC	13398	CDS	CD13	ENST00000300060	antisense	0.427473	0.044985	NO
271	GCCTCCTACGTGGAGTACCT	CTTCGCCTCCTACGTGGAGTACCTGGGTGC	10964	CDS	CD13	ENST00000300060	sense	0.426374	0.376538	NO
272	GTCCTCCTCCAGCAGCAACA	CCCTGTCCTCCTCCAGCAGCAACAAGGAGC	10590	CDS	CD13	ENST00000300060	sense	0.420879	0.522975	NO
273	CTGTCATTGGGGGTGAGGTA	GCCCCTGTCATTGGGGGTGAGGTACGGTCT	8582	CDS	CD13	ENST00000300060	antisense	0.418681	0.243596	NO
274	CCACCCTGTGCCCCTGGCTG	AGGACCACCCTGTGCCCCTGGCTGAGGGTG	8701	CDS	CD13	ENST00000300060	antisense	0.418681	0.0776307	NO
275	AGGCGGGTGTGGACAGCGGG	TCCGAGGCGGGTGTGGACAGCGGGTGGGAG	11167	CDS	CD13	ENST00000300060	antisense	0.415385	0.279479	YES
276	ACACCATCTACCTGAACCTG	CAGAACACCATCTACCTGAACCTGTGGGAC	11630	CDS	CD13	ENST00000300060	sense	0.414286	0.0881831	NO
277	GGGGGAGTTGGCAGATGACC	TCGAGGGGGAGTTGGCAGATGACCTGGCGG	8871	CDS	CD13	ENST00000300060	sense	0.414286	0.0191729	NO
278	ATCTGTGCCCGATTGATGAC	AATGATCTGTGCCCGATTGATGACAGGGAT	15586	CDS	CD13	ENST00000300060	antisense	0.414286	0.160371	NO
279	CCGTCACATTGAGGTTCAGC	TAGCCCGTCACATTGAGGTTCAGCAGGACC	15376	CDS	CD13	ENST00000300060	antisense	0.410989	0.093914	NO
280	CCGCAGGTTGGGGTGGATCC	TGGACCGCAGGTTGGGGTGGATCCTGGTGT	22564	CDS	CD13	ENST00000300060	antisense	0.407692	0.00569806	YES
281	GTACCTCACCCCCAATGACA	GACCGTACCTCACCCCCAATGACAGGGGCC	8595	CDS	CD13	ENST00000300060	sense	0.402198	0.568374	NO
282	AACTCAGTGACATTCCAGTT	GTGGAACTCAGTGACATTCCAGTTGGGGTC	9704	CDS	CD13	ENST00000300060	antisense	0.401099	0.0751649	NO
283	TGATGTCCCGCACGGTGGTG	TTCATGATGTCCCGCACGGTGGTGGGGAGT	13314	CDS	CD13	ENST00000300060	antisense	0.398901	0.096009	NO
284	CGCTGCGGTAGAAGCCCGCC	TACTCGCTGCGGTAGAAGCCCGCCAGGTCA	8878	CDS	CD13	ENST00000300060	antisense	0.39011	0.185094	NO
285	CTCCAGCAGCAACAAGGAGC	CCTCCTCCAGCAGCAACAAGGAGCGGGTGG	10596	CDS	CD13	ENST00000300060	sense	0.387912	0.0786115	NO
286	TTTACTTTGGTCCAAGGTGG	ACGCTTTACTTTGGTCCAAGGTGGTGGCCG	8496	CDS	CD13	ENST00000300060	antisense	0.386813	0.420245	NO
287	GACGGGGTGGTGGAGGCCAC	GGCGGACGGGGTGGTGGAGGCCACGGGGGA	8444	CDS	CD13	ENST00000300060	antisense	0.386813	0.0199954	YES
288	TCAGAAATAATACCAACAAC	CACTTCAGAAATAATACCAACAACTGGAGG	21820	CDS	CD13	ENST00000300060	sense	0.379121	0.35796	NO
289	TGAGATGGACAGCGAGTTCG	AGTATGAGATGGACAGCGAGTTCGAGGGGG	8850	CDS	CD13	ENST00000300060	sense	0.378022	0.0521211	NO
290	CTTCTATATTTCCAAGTCCC	AGGGCTTCTATATTTCCAAGTCCCTGGGCA	8334	CDS	CD13	ENST00000300060	sense	0.375824	0.030543	NO
291	CAGTTGGGGTCTTCTGGAAG	ATTCCAGTTGGGGTCTTCTGGAAGTGGGGT	9689	CDS	CD13	ENST00000300060	antisense	0.373626	0.0190173	NO
292	GATGGTGTTCTGGTAGGCAA	GGTAGATGGTGTTCTGGTAGGCAAAGGTGT	11604	CDS	CD13	ENST00000300060	antisense	0.367033	0.242751	NO
293	CGAAGCATGGGAAGGACTTC	TCATCGAAGCATGGGAAGGACTTCCGGGCA	9468	CDS	CD13	ENST00000300060	antisense	0.367033	0.0362026	NO
294	CCAAGTCCCTGGGCATCCTG	ATTTCCAAGTCCCTGGGCATCCTGGGGATC	8345	CDS	CD13	ENST00000300060	sense	0.365934	0.30301	NO
295	AGCAAGTACGTGGACATCTT	GGCCAGCAAGTACGTGGACATCTTGGGCGT	9737	CDS	CD13	ENST00000300060	antisense	0.362637	0.0576442	NO
296	AACCGCTGGACCCTGCAGAT	CATGAACCGCTGGACCCTGCAGATGGGCTT	13350	CDS	CD13	ENST00000300060	sense	0.361538	0.0665541	NO
297	GGGGTTGGTGGTGGCTGAGG	AGGCGGGGTTGGTGGTGGCTGAGGCGGACG	8466	CDS	CD13	ENST00000300060	antisense	0.36044	0.0759355	YES
298	GATGGGGCCCGTCACGTTCA	TAAGGATGGGGCCCGTCACGTTCAGGGCAT	10330	CDS	CD13	ENST00000300060	antisense	0.359341	0.107358	NO
299	CTGGGAAAGGGTCCCCGTGC	GCTCCTGGGAAAGGGTCCCCGTGCTGGTAT	13385	CDS	CD13	ENST00000300060	antisense	0.356044	0.0139566	NO
300	CCACGCCCAGGAGGATCCCC	GCTGCCACGCCCAGGAGGATCCCCAGGATG	8350	CDS	CD13	ENST00000300060	antisense	0.354945	0.247044	NO
301	CCACGCTTTACTTTGGTCCA	GATTCCACGCTTTACTTTGGTCCAAGGTGG	8502	CDS	CD13	ENST00000300060	antisense	0.354945	0.0766857	NO
302	ACTCGCTGTCCATCTCATAC	TCGAACTCGCTGTCCATCTCATACTGGCTG	8833	CDS	CD13	ENST00000300060	antisense	0.353846	0.397202	NO
303	TGGACATCTTGGGCGTGGTG	TACGTGGACATCTTGGGCGTGGTGTGGAAC	9727	CDS	CD13	ENST00000300060	antisense	0.353846	0.0895062	NO
304	CAGCTGGCTTACCAAGTTCC	TGGGCAGCTGGCTTACCAAGTTCCAGGTGG	10996	CDS	CD13	ENST00000300060	antisense	0.347253	0.0390194	NO
305	GCAGGCATCCAATGGTGTCT	AGAAGCAGGCATCCAATGGTGTCTTGGTAT	9807	CDS	CD13	ENST00000300060	sense	0.345055	0.0681295	NO
306	CTGACTATGCGGAGCCCACC	GGTGCTGACTATGCGGAGCCCACCTGGAAC	10989	CDS	CD13	ENST00000300060	sense	0.345055	0.0534298	NO
307	CTGCACCTTGCTGTAGGAGA	CGGGCTGCACCTTGCTGTAGGAGATGGCGT	11232	CDS	CD13	ENST00000300060	antisense	0.342857	0.0500337	NO
308	TGGGATCTCCCTCCAGTTGT	TTTCTGGGATCTCCCTCCAGTTGTTGGTAT	21821	CDS	CD13	ENST00000300060	antisense	0.341758	0.11041	NO
309	GGTGGCTGAGGCGGACGGGG	TGGTGGTGGCTGAGGCGGACGGGGTGGTGG	8457	CDS	CD13	ENST00000300060	antisense	0.336264	0.166558	YES
310	CACAATCATCGCACTGTCAG	TGTGCACAATCATCGCACTGTCAGTGGTGT	8394	CDS	CD13	ENST00000300060	sense	0.335165	0.0689986	NO
311	TCTGCTCACTTGAATTCTGA	CCCATCTGCTCACTTGAATTCTGAGGGGCG	13447	CDS	CD13	ENST00000300060	antisense	0.331868	0.507492	NO
312	GGAATCGGGTTTCAGCGTGT	GGTAGGAATCGGGTTTCAGCGTGTTGGGGA	8541	CDS	CD13	ENST00000300060	antisense	0.327473	0.0283447	NO
313	TCAATGTGACGGGCTATTAC	AACCTCAATGTGACGGGCTATTACCGGGTG	15398	CDS	CD13	ENST00000300060	sense	0.326374	0.28941	NO
314	GTGGCCCGCCGCAATGGCAC	CGCCGTGGCCCGCCGCAATGGCACTGGGCC	10297	CDS	CD13	ENST00000300060	antisense	0.326374	0.0444636	NO
315	CTGGTATCCACCGTGATGAC	CGTGCTGGTATCCACCGTGATGACCGGGAA	13366	CDS	CD13	ENST00000300060	antisense	0.324176	0.0509625	NO
316	ATGGCGCCGGCGTTGAAGTC	CTCCATGGCGCCGGCGTTGAAGTCTGGCAG	10502	CDS	CD13	ENST00000300060	antisense	0.323077	0.0323701	NO
317	CATGCACCTCCGTACCTTCA	CTACCATGCACCTCCGTACCTTCATGGGGC	17313	CDS	CD13	ENST00000300060	antisense	0.321978	0.0361515	NO
318	CTGGCAGGCCAATCTGGTCT	AAGTCTGGCAGGCCAATCTGGTCTGGGGAG	10483	CDS	CD13	ENST00000300060	antisense	0.321978	0.0275667	NO
319	ATTTCTGAAGTGAATGAAGA	TATTATTTCTGAAGTGAATGAAGAGGGGTG	21794	CDS	CD13	ENST00000300060	antisense	0.31978	0.413697	NO
320	TGGCCCGCCGCAATGGCACT	GCCGTGGCCCGCCGCAATGGCACTGGGCCG	10296	CDS	CD13	ENST00000300060	antisense	0.31978	0.0891978	NO
321	CTTCCCATGCTTCGATGAGC	AGTCCTTCCCATGCTTCGATGAGCCGGCCA	9488	CDS	CD13	ENST00000300060	sense	0.317582	0.0558332	NO
322	TACCTGGTGGTGCACCTCAA	CGAGTACCTGGTGGTGCACCTCAAGGGCTC	8803	CDS	CD13	ENST00000300060	sense	0.315385	0.231365	NO
323	AGATGCAGGCTGCAGATGCC	ACACAGATGCAGGCTGCAGATGCCCGGAAG	9460	CDS	CD13	ENST00000300060	sense	0.313187	0.141375	NO
324	GGTGGTGGCTGAGGCGGACG	GGTTGGTGGTGGCTGAGGCGGACGGGGTGG	8460	CDS	CD13	ENST00000300060	antisense	0.310989	0.149618	YES
325	GGGGCGGGTAACATTGGAAT	CTGAGGGGCGGGTAACATTGGAATCGGGGT	13427	CDS	CD13	ENST00000300060	antisense	0.308791	0.187028	YES
326	TGCTCATGAGCTGGCCCACC	TGATTGCTCATGAGCTGGCCCACCAGGTAG	10632	CDS	CD13	ENST00000300060	sense	0.308791	0.04364	NO
327	GGCCGAGGCGGGGTTGGTGG	TGGTGGCCGAGGCGGGGTTGGTGGTGGCTG	8475	CDS	CD13	ENST00000300060	antisense	0.305495	0.184423	YES
328	GACAGGGCTGTCAGGTCCTT	GTTGGACAGGGCTGTCAGGTCCTTGGGGTG	9535	CDS	CD13	ENST00000300060	antisense	0.302198	0.0793442	NO
329	GTCCAAGGTGGTGGCCGAGG	TTTGGTCCAAGGTGGTGGCCGAGGCGGGGT	8487	CDS	CD13	ENST00000300060	antisense	0.302198	0.0769815	YES
330	TTGGTGGTGGCTGAGGCGGA	GGGGTTGGTGGTGGCTGAGGCGGACGGGGT	8462	CDS	CD13	ENST00000300060	antisense	0.302198	0.0314342	YES
331	AGCTCAGTCTTGTCAATGTC	CACCAGCTCAGTCTTGTCAATGTCGGGGGG	8753	CDS	CD13	ENST00000300060	antisense	0.301099	0.0749403	NO
332	CAGCGTCACCCGGTAGGAAT	GTCTCAGCGTCACCCGGTAGGAATCGGGTT	8556	CDS	CD13	ENST00000300060	antisense	0.3	0.129971	NO
333	GGCGTTCTTGTTCTTCTCCT	TGTTGGCGTTCTTGTTCTTCTCCTGGGAGT	8412	CDS	CD13	ENST00000300060	antisense	0.298901	0.102167	NO
334	ACGCCGGCGCCATGGAGAAC	TTCAACGCCGGCGCCATGGAGAACTGGGGA	10523	CDS	CD13	ENST00000300060	sense	0.297802	0.0204969	NO
335	CAGTGCGATGATTGTGCACA	CTGACAGTGCGATGATTGTGCACACGGCTG	8376	CDS	CD13	ENST00000300060	antisense	0.296703	0.339063	NO
336	ATGTGCTGAAGAGATCGTTC	CCTGATGTGCTGAAGAGATCGTTCTGGGCT	15337	CDS	CD13	ENST00000300060	antisense	0.296703	0.0613896	NO
337	TCCGAGGACGTATTCAAGCA	CCTGTCCGAGGACGTATTCAAGCAGGGCCT	11435	CDS	CD13	ENST00000300060	sense	0.291209	0.415584	NO
338	ACACCTTGCAGATCCGGATC	CCTCACACCTTGCAGATCCGGATCTGGGCC	10278	CDS	CD13	ENST00000300060	sense	0.29011	0.0168474	NO
339	GGTTCAGGTAGATGGTGTTC	CACAGGTTCAGGTAGATGGTGTTCTGGTAG	11614	CDS	CD13	ENST00000300060	antisense	0.28022	0.0749332	NO
340	AACGTACAGGCCCCTGTCAT	TAAAAACGTACAGGCCCCTGTCATTGGGGG	8595	CDS	CD13	ENST00000300060	antisense	0.276923	0.00895154	NO
341	CACCTTGCAGATCCGGATCT	CTCACACCTTGCAGATCCGGATCTGGGCCC	10279	CDS	CD13	ENST00000300060	sense	0.274725	0.0230831	NO
342	TCTTCTGGAAGTGGGGTGCT	GGGGTCTTCTGGAAGTGGGGTGCTGGGACC	9680	CDS	CD13	ENST00000300060	antisense	0.273626	0.0376052	NO
343	GGTCAAGGAGGAAGTGCTCC	TCGGGGTCAAGGAGGAAGTGCTCCTGGGAA	13404	CDS	CD13	ENST00000300060	antisense	0.272527	0.0263646	NO
344	GCATGTTGGACAGGGCTGTC	GGAAGCATGTTGGACAGGGCTGTCAGGTCC	9543	CDS	CD13	ENST00000300060	antisense	0.262637	0.0279538	NO
345	GGAAGTGGGGTGCTGGGACC	TTCTGGAAGTGGGGTGCTGGGACCTGGGCA	9674	CDS	CD13	ENST00000300060	antisense	0.262637	0.00641681	YES
346	GGCATCCTGGGGATCCTCCT	CCTGGGCATCCTGGGGATCCTCCTGGGCGT	8356	CDS	CD13	ENST00000300060	sense	0.261538	0.118371	NO
347	CGCCATGGAGAACTGGGGAC	CCGGCGCCATGGAGAACTGGGGACTGGTGA	10530	CDS	CD13	ENST00000300060	sense	0.261538	0.110019	NO
348	TCTGGCAGGCCAATCTGGTC	GAAGTCTGGCAGGCCAATCTGGTCTGGGGA	10484	CDS	CD13	ENST00000300060	antisense	0.261538	0.00479008	NO
349	TTCCTGTTGGGGCAGGGTGG	AACCTTCCTGTTGGGGCAGGGTGGTGGCCA	9428	CDS	CD13	ENST00000300060	sense	0.254945	0.080048	YES
350	GGTGGTGGCCGAGGCGGGGT	CCAAGGTGGTGGCCGAGGCGGGGTTGGTGG	8481	CDS	CD13	ENST00000300060	antisense	0.253846	0.0419051	YES
351	CGCTTTACTTTGGTCCAAGG	TCCACGCTTTACTTTGGTCCAAGGTGGTGG	8499	CDS	CD13	ENST00000300060	antisense	0.252747	0.223489	NO
352	GGGCGGGTAACATTGGAATC	TGAGGGGCGGGTAACATTGGAATCGGGGTC	13426	CDS	CD13	ENST00000300060	antisense	0.252747	0.0545198	NO
353	ACCCACAGGCTGTGAACAAC	CTCCACCCACAGGCTGTGAACAACCGGTCC	13291	CDS	CD13	ENST00000300060	sense	0.252747	0.0360399	NO
354	GGAAGCTGGAGAGCATCCTG	GACAGGAAGCTGGAGAGCATCCTGAGGACT	11399	CDS	CD13	ENST00000300060	antisense	0.23956	0.176069	NO
355	CAGCAAGTACGTGGACATCT	AGGCCAGCAAGTACGTGGACATCTTGGGCG	9738	CDS	CD13	ENST00000300060	antisense	0.238462	0.0168204	NO
356	CCAGAGTGACAGGGACCTTA	AGCGCCAGAGTGACAGGGACCTTATGGGCA	17176	CDS	CD13	ENST00000300060	antisense	0.236264	0.111952	NO
357	TGAGGCGGACGGGGTGGTGG	TGGCTGAGGCGGACGGGGTGGTGGAGGCCA	8451	CDS	CD13	ENST00000300060	antisense	0.22967	0.114864	YES
358	GGCAGGGCCCACTCACCTTT	CGCAGGCAGGGCCCACTCACCTTTGGGAAG	9568	CDS	CD13	ENST00000300060	antisense	0.227473	0.219665	NO
359	ATCGCCTCCCCAGACCAGAT	TGGCATCGCCTCCCCAGACCAGATTGGCCT	10486	CDS	CD13	ENST00000300060	sense	0.225275	0.0941669	NO
360	GCTCAACTACACCCTCAGCC	AGAAGCTCAACTACACCCTCAGCCAGGGGC	8700	CDS	CD13	ENST00000300060	sense	0.221978	0.394461	NO
361	GGTGCACCTCAAGGGCTCCC	TGGTGGTGCACCTCAAGGGCTCCCTGGTGA	8811	CDS	CD13	ENST00000300060	sense	0.212088	0.181834	NO
362	CTCAGTCTTGTCAATGTCGG	CCAGCTCAGTCTTGTCAATGTCGGGGGGCT	8751	CDS	CD13	ENST00000300060	antisense	0.210989	0.0939162	NO
363	GGCTGAGGCGGACGGGGTGG	TGGTGGCTGAGGCGGACGGGGTGGTGGAGG	8454	CDS	CD13	ENST00000300060	antisense	0.207692	0.0427378	YES
364	GTCCCACAGGTTCAGGTAGA	GGTGGTCCCACAGGTTCAGGTAGATGGTGT	11622	CDS	CD13	ENST00000300060	antisense	0.207692	0.0372317	NO
365	CCTGCTTCTTCAGGTAGTTC	GTGACCTGCTTCTTCAGGTAGTTCTGGGGA	21765	CDS	CD13	ENST00000300060	antisense	0.206593	0.0345293	NO
366	TTGTTCAGCGCCAGAGTGAC	GGTGTTGTTCAGCGCCAGAGTGACAGGGAC	17186	CDS	CD13	ENST00000300060	antisense	0.205495	0.0161375	NO
367	ACGTACAGGCCCCTGTCATT	AAAAACGTACAGGCCCCTGTCATTGGGGGT	8594	CDS	CD13	ENST00000300060	antisense	0.202198	0.0176233	NO
368	TATCGCCCAGGGCGGGGAGG	ACGCTATCGCCCAGGGCGGGGAGGAGGAGT	22618	CDS	CD13	ENST00000300060	sense	0.198901	0.0857112	YES
369	CGCTATCGCCCAGGGCGGGG	GCAACGCTATCGCCCAGGGCGGGGAGGAGG	22615	CDS	CD13	ENST00000300060	sense	0.196703	0.0649564	NO
370	GAATCGGGTTTCAGCGTGTT	GTAGGAATCGGGTTTCAGCGTGTTGGGGAG	8540	CDS	CD13	ENST00000300060	antisense	0.196703	0.0274903	NO
371	CAGGGTGGTCCTGCGTGGTG	GGCACAGGGTGGTCCTGCGTGGTGTGGGAG	8727	CDS	CD13	ENST00000300060	sense	0.194505	0.0173514	NO
372	TAACATTGGAATCGGGGTCA	CGGGTAACATTGGAATCGGGGTCAAGGAGG	13419	CDS	CD13	ENST00000300060	antisense	0.186813	0.00168696	NO
373	GGATGGGGCCCGTCACGTTC	TTAAGGATGGGGCCCGTCACGTTCAGGGCA	10331	CDS	CD13	ENST00000300060	antisense	0.185714	0.0470151	NO
374	GTTTATTCCCAGTGCCCATA	CTCTGTTTATTCCCAGTGCCCATAAGGTCC	17172	CDS	CD13	ENST00000300060	sense	0.18022	0.115947	NO
375	TGAAGTCTGGCAGGCCAATC	GCGTTGAAGTCTGGCAGGCCAATCTGGTCT	10489	CDS	CD13	ENST00000300060	antisense	0.18022	0.0251976	NO
376	TCTCCATCCACTGCTTGAAA	GGGTTCTCCATCCACTGCTTGAAAAGGCCA	22405	CDS	CD13	ENST00000300060	antisense	0.179121	0.0874897	NO
377	AGGACAGGGGGTCGAACAGC	GAGGAGGACAGGGGGTCGAACAGCAGGGAG	10561	CDS	CD13	ENST00000300060	antisense	0.179121	0.0145727	NO
378	GTCCGAGGACGTATTCAAGC	TCCTGTCCGAGGACGTATTCAAGCAGGGCC	11434	CDS	CD13	ENST00000300060	sense	0.178022	0.198947	NO
379	CGCCGGCGCCATGGAGAACT	TCAACGCCGGCGCCATGGAGAACTGGGGAC	10524	CDS	CD13	ENST00000300060	sense	0.174725	0.015796	NO
380	GGAGATCCCAGAAAACCTGA	GGAGGGAGATCCCAGAAAACCTGATGGACC	21845	CDS	CD13	ENST00000300060	sense	0.171429	0.598126	NO
381	GCAGGTGGTCCCACAGGTTC	TCCTGCAGGTGGTCCCACAGGTTCAGGTAG	11629	CDS	CD13	ENST00000300060	antisense	0.17033	0.300051	NO
382	GTCTTCTGGAAGTGGGGTGC	TGGGGTCTTCTGGAAGTGGGGTGCTGGGAC	9681	CDS	CD13	ENST00000300060	antisense	0.17033	0.00151654	NO
383	CCGCTCCTTGTTGCTGCTGG	CCACCCGCTCCTTGTTGCTGCTGGAGGAGG	10584	CDS	CD13	ENST00000300060	antisense	0.158242	0.0403156	NO
384	GGCGGGGTTGGTGGTGGCTG	CCGAGGCGGGGTTGGTGGTGGCTGAGGCGG	8469	CDS	CD13	ENST00000300060	antisense	0.156044	0.0348079	YES
385	CTGCTCAGGGCGGCCTCCCA	CAGGCTGCTCAGGGCGGCCTCCCAGGGCAT	17243	CDS	CD13	ENST00000300060	antisense	0.156044	0.0266629	NO
386	GAAGCATGGGAAGGACTTCC	CATCGAAGCATGGGAAGGACTTCCGGGCAT	9467	CDS	CD13	ENST00000300060	antisense	0.156044	0.0163323	NO
387	TGGCGTTCTTGTTCTTCTCC	CTGTTGGCGTTCTTGTTCTTCTCCTGGGAG	8413	CDS	CD13	ENST00000300060	antisense	0.152747	0.0251863	NO
388	AACGATTCCACGCTTTACTT	CGGTAACGATTCCACGCTTTACTTTGGTCC	8509	CDS	CD13	ENST00000300060	antisense	0.148352	0.137945	NO
389	TTCTGAGGGGCGGGTAACAT	TGAATTCTGAGGGGCGGGTAACATTGGAAT	13433	CDS	CD13	ENST00000300060	antisense	0.146154	0.0123734	NO
390	GGTGGCCGAGGCGGGGTTGG	AGGTGGTGGCCGAGGCGGGGTTGGTGGTGG	8478	CDS	CD13	ENST00000300060	antisense	0.140659	0.0402735	YES
391	CACTGGGCCGGGCCCAGATC	ATGGCACTGGGCCGGGCCCAGATCCGGATC	10280	CDS	CD13	ENST00000300060	antisense	0.140659	0.0260534	NO
392	GCAGGTGAAACGGACGGTGC	CCTTGCAGGTGAAACGGACGGTGCTGGAGC	8628	CDS	CD13	ENST00000300060	antisense	0.138462	0.107802	NO
393	CAGAGTGACAGGGACCTTAT	GCGCCAGAGTGACAGGGACCTTATGGGCAC	17175	CDS	CD13	ENST00000300060	antisense	0.131868	0.0988261	NO
394	CCCCGCCTCGGCCACCACCT	CCAACCCCGCCTCGGCCACCACCTTGGACC	8496	CDS	CD13	ENST00000300060	sense	0.12967	0.0875716	NO
395	CGCTGAAACCCGATTCCTAC	AACACGCTGAAACCCGATTCCTACCGGGTG	8558	CDS	CD13	ENST00000300060	sense	0.126374	0.341621	NO
396	CCCAGGGCGCCTCAGTCCTC	CCACCCCAGGGCGCCTCAGTCCTCAGGATG	11394	CDS	CD13	ENST00000300060	sense	0.126374	0.0413774	NO
397	CGTCAAACAGCTCACTGATC	ATGGCGTCAAACAGCTCACTGATCTGGGCC	11209	CDS	CD13	ENST00000300060	antisense	0.125275	0.00622543	NO
398	ATCTGCTCACTTGAATTCTG	CCCCATCTGCTCACTTGAATTCTGAGGGGC	13448	CDS	CD13	ENST00000300060	antisense	0.124176	0.0984276	NO
399	CCCCAGGATGCCCAGGGACT	GGATCCCCAGGATGCCCAGGGACTTGGAAA	8334	CDS	CD13	ENST00000300060	antisense	0.123077	0.00482051	NO
400	TGGCCTCCTTGCAGGTGAAA	TCAGTGGCCTCCTTGCAGGTGAAACGGACG	8638	CDS	CD13	ENST00000300060	antisense	0.121978	0.240439	NO
401	GGACGGGGTGGTGGAGGCCA	AGGCGGACGGGGTGGTGGAGGCCACGGGGG	8445	CDS	CD13	ENST00000300060	antisense	0.121978	0.16272	YES
402	CCCTACCCACTCCCAAAATC	CACACCCTACCCACTCCCAAAATCAGGTGA	10394	CDS	CD13	ENST00000300060	sense	0.121978	0.123422	NO
403	CTTGTCAATGTCGGGGGGCT	CAGTCTTGTCAATGTCGGGGGGCTGGGAGC	8745	CDS	CD13	ENST00000300060	antisense	0.121978	0.0236617	NO
404	CCCATCCTTAACTTCTTTGC	GGGCCCCATCCTTAACTTCTTTGCTGGTCA	10358	CDS	CD13	ENST00000300060	sense	0.120879	0.0167964	NO
405	TTTGACCGCTCCGAGGTCTA	CATGTTTGACCGCTCCGAGGTCTATGGCCC	17299	CDS	CD13	ENST00000300060	sense	0.11978	0.0792162	NO
406	TTGGTCCAAGGTGGTGGCCG	TACTTTGGTCCAAGGTGGTGGCCGAGGCGG	8490	CDS	CD13	ENST00000300060	antisense	0.116484	0.186955	YES
407	CGCCGGCGTTGAAGTCTGGC	ATGGCGCCGGCGTTGAAGTCTGGCAGGCCA	10498	CDS	CD13	ENST00000300060	antisense	0.115385	0.113561	NO
408	CTGCTTCTTCAGGTAGTTCT	TGACCTGCTTCTTCAGGTAGTTCTGGGGAA	21764	CDS	CD13	ENST00000300060	antisense	0.113187	0.00688216	NO
409	TGTTGCTGCTGGAGGAGGAC	TCCTTGTTGCTGCTGGAGGAGGACAGGGGG	10576	CDS	CD13	ENST00000300060	antisense	0.112088	0.0718878	NO
410	GGCCATCCCTGTCATCAATC	TCTAGGCCATCCCTGTCATCAATCGGGCAC	15590	CDS	CD13	ENST00000300060	sense	0.108791	0.152489	NO
411	GGAGAGCATCCTGAGGACTG	AGCTGGAGAGCATCCTGAGGACTGAGGCGC	11392	CDS	CD13	ENST00000300060	antisense	0.106593	0.178852	NO
412	TTCCAAGTCCCTGGGCATCC	ATATTTCCAAGTCCCTGGGCATCCTGGGGA	8343	CDS	CD13	ENST00000300060	sense	0.106593	0.0065366	NO
413	TACGTCCTCGGACAGGAAGC	TGAATACGTCCTCGGACAGGAAGCTGGAGA	11413	CDS	CD13	ENST00000300060	antisense	0.105495	0.0657386	NO
414	TCCAAGGTGGTGGCCGAGGC	TTGGTCCAAGGTGGTGGCCGAGGCGGGGTT	8486	CDS	CD13	ENST00000300060	antisense	0.105495	0.0144884	YES
415	GGACAGGGCTGTCAGGTCCT	TGTTGGACAGGGCTGTCAGGTCCTTGGGGT	9536	CDS	CD13	ENST00000300060	antisense	0.105495	0.0222318	NO
416	CTCCCACTCACTGGTCCATC	AGAGCTCCCACTCACTGGTCCATCAGGTTT	21849	CDS	CD13	ENST00000300060	antisense	0.103297	0.0903201	NO
417	TGGTGGTGGCTGAGGCGGAC	GGGTTGGTGGTGGCTGAGGCGGACGGGGTG	8461	CDS	CD13	ENST00000300060	antisense	0.102198	0.0101621	YES
418	CGCCTCCTACGTGGAGTACC	GCTTCGCCTCCTACGTGGAGTACCTGGGTG	10963	CDS	CD13	ENST00000300060	sense	0.102198	0.047476	NO
419	CTTTGGGAAGCATGTTGGAC	TCACCTTTGGGAAGCATGTTGGACAGGGCT	9552	CDS	CD13	ENST00000300060	antisense	0.101099	0.00574825	NO
420	CTCCTTGTTGCTGCTGGAGG	CCCGCTCCTTGTTGCTGCTGGAGGAGGACA	10581	CDS	CD13	ENST00000300060	antisense	0.0956044	0.0400024	NO
421	AGCCACCACCAACCCCGCCT	CCTCAGCCACCACCAACCCCGCCTCGGCCA	8484	CDS	CD13	ENST00000300060	sense	0.0945055	0.117537	NO
422	ATGCACCTCCGTACCTTCAT	TACCATGCACCTCCGTACCTTCATGGGGCC	17312	CDS	CD13	ENST00000300060	antisense	0.0923077	0.151408	NO
423	CACTGTGATTGCTCATGAGC	TGGTCACTGTGATTGCTCATGAGCTGGCCC	10623	CDS	CD13	ENST00000300060	sense	0.089011	0.0209612	NO
424	CGGCCCAGTGCCATTGCGGC	GGCCCGGCCCAGTGCCATTGCGGCGGGCCA	10304	CDS	CD13	ENST00000300060	sense	0.0879121	0.0625356	NO
425	CCTCCTGCAGGTGGTCCCAC	CTGACCTCCTGCAGGTGGTCCCACAGGTTC	11635	CDS	CD13	ENST00000300060	antisense	0.0868132	0.328626	NO
426	TACTGCAACGCTATCGCCCA	CGTCTACTGCAACGCTATCGCCCAGGGCGG	22607	CDS	CD13	ENST00000300060	sense	0.0824176	0.040769	NO
427	TCTTTAATTGCAGCTACGTG	TGGATCTTTAATTGCAGCTACGTGTGGATT	13706	CDS	CD13	ENST00000300060	sense	0.0769231	0.116044	NO
428	AACGATCTCTTCAGCACATC	CCAGAACGATCTCTTCAGCACATCAGGCAA	15352	CDS	CD13	ENST00000300060	sense	0.0758242	0.0376453	NO
429	CCCTCCCCCCACAGTGGTTC	TGACCCCTCCCCCCACAGTGGTTCGGGAAC	10890	CDS	CD13	ENST00000300060	sense	0.0747253	0.0105046	NO
430	CACCCGCTCCTTGTTGCTGC	TGACCACCCGCTCCTTGTTGCTGCTGGAGG	10587	CDS	CD13	ENST00000300060	antisense	0.0725275	0.0202619	NO
431	GACACTCACGGGTTATTATT	GGGAGACACTCACGGGTTATTATTGGGGTT	22430	CDS	CD13	ENST00000300060	antisense	0.0692308	0.053139	NO
432	CCCCTCCCCCCACAGTGGTT	CTGACCCCTCCCCCCACAGTGGTTCGGGAA	10889	CDS	CD13	ENST00000300060	sense	0.0681319	0.0545246	NO
433	GGCCCCTGTCATTGGGGGTG	TACAGGCCCCTGTCATTGGGGGTGAGGTAC	8587	CDS	CD13	ENST00000300060	antisense	0.0637363	0.0198929	NO
434	ACATTCCAGTTGGGGTCTTC	AGTGACATTCCAGTTGGGGTCTTCTGGAAG	9695	CDS	CD13	ENST00000300060	antisense	0.0626374	0.0195879	NO
435	GACCCCCACTCACCTGATTT	CAAGGACCCCCACTCACCTGATTTTGGGAG	10395	CDS	CD13	ENST00000300060	antisense	0.0615385	0.0240485	NO
436	ATGACGCCTTCAACCTGGCC	ATTAATGACGCCTTCAACCTGGCCAGGTGA	15625	CDS	CD13	ENST00000300060	sense	0.0604396	0.0982034	NO
437	CCTGGGGATCCTCCTGGGCG	GCATCCTGGGGATCCTCCTGGGCGTGGCAG	8361	CDS	CD13	ENST00000300060	sense	0.056044	0.218306	NO
438	CACTTCCAGAAGACCCCAAC	ACCCCACTTCCAGAAGACCCCAACTGGAAT	9701	CDS	CD13	ENST00000300060	sense	0.0549451	0.128939	NO
439	TCTTGTCAATGTCGGGGGGC	TCAGTCTTGTCAATGTCGGGGGGCTGGGAG	8746	CDS	CD13	ENST00000300060	antisense	0.0527473	0.01103	NO
440	GGGGTGTGACCTGCTTCTTC	AAGAGGGGTGTGACCTGCTTCTTCAGGTAG	21774	CDS	CD13	ENST00000300060	antisense	0.0483516	0.0530741	NO
441	CAACGCTATCGCCCAGGGCG	ACTGCAACGCTATCGCCCAGGGCGGGGAGG	22612	CDS	CD13	ENST00000300060	sense	0.0472527	0.153208	NO
442	AGCGGAGCACTCACCTGGCC	AGGCAGCGGAGCACTCACCTGGCCAGGTTG	15627	CDS	CD13	ENST00000300060	antisense	0.0461538	0.0361829	NO
443	TCCAAGTCCCTGGGCATCCT	TATTTCCAAGTCCCTGGGCATCCTGGGGAT	8344	CDS	CD13	ENST00000300060	sense	0.0450549	0.0296876	NO
444	CGCCGCAATGGCACTGGGCC	GGCCCGCCGCAATGGCACTGGGCCGGGCCC	10291	CDS	CD13	ENST00000300060	antisense	0.043956	0.0168476	NO
445	GAAGTGGGGTGCTGGGACCT	TCTGGAAGTGGGGTGCTGGGACCTGGGCAG	9673	CDS	CD13	ENST00000300060	antisense	0.0428571	0.0110011	NO
446	GAGTGTGAGGAGATGGTCTC	TCCAGAGTGTGAGGAGATGGTCTCTGGCCT	22393	CDS	CD13	ENST00000300060	sense	0.0384615	0.0663381	NO
447	AGGCCATCCCTGTCATCAAT	TTCTAGGCCATCCCTGTCATCAATCGGGCA	15589	CDS	CD13	ENST00000300060	sense	0.0362637	0.365528	NO
448	GACCCTGCAGATGGGCTTCC	GCTGGACCCTGCAGATGGGCTTCCCGGTCA	13358	CDS	CD13	ENST00000300060	sense	0.0351648	0.0760895	NO
449	AGACACTCACGGGTTATTAT	GGGGAGACACTCACGGGTTATTATTGGGGT	22431	CDS	CD13	ENST00000300060	antisense	0.0307692	0.0834785	NO
450	GGGCATCCTGGGGATCCTCC	CCCTGGGCATCCTGGGGATCCTCCTGGGCG	8355	CDS	CD13	ENST00000300060	sense	0.0274725	0.0945312	NO
451	GGCGATAGCGTTGCAGTAGA	CCTGGGCGATAGCGTTGCAGTAGACGGTGG	22591	CDS	CD13	ENST00000300060	antisense	0.0241758	0.362775	NO
452	TGGAGCCCTTAAAAACGTAC	GTGCTGGAGCCCTTAAAAACGTACAGGCCC	8608	CDS	CD13	ENST00000300060	antisense	0.0230769	0.33643	NO
453	CGATTATGCCCTGAACGTGA	ACGGCGATTATGCCCTGAACGTGACGGGCC	10333	CDS	CD13	ENST00000300060	sense	0.021978	0.456979	NO
454	AGTGCCATTGCGGCGGGCCA	GCCCAGTGCCATTGCGGCGGGCCACGGCGA	10310	CDS	CD13	ENST00000300060	sense	0.0186813	0.137681	NO
455	GCTGCTCAGGGCGGCCTCCC	TCAGGCTGCTCAGGGCGGCCTCCCAGGGCA	17244	CDS	CD13	ENST00000300060	antisense	0.0120879	0.0162453	NO
456	CGCGTCCTACGGAGAGGCTC	ACCGCGCGTCCTACGGAGAGGCTCAGGCCG	1003	CDS	CD15	ENST00000358752	sense	0.996324	0.0912875	NO
457	ACGTGGATGAAGGCGCCGCG	GTCCACGTGGATGAAGGCGCCGCGGGGCAC	1668	CDS	CD15	ENST00000358752	antisense	0.992647	0.775656	NO
458	GCCCCTTCACGAGGTCGCGG	GGGGGCCCCTTCACGAGGTCGCGGTGGTGG	1028	CDS	CD15	ENST00000358752	antisense	0.988971	0.341231	NO
459	GCCCCGGCCGAACACGTCCA	GCCCGCCCCGGCCGAACACGTCCACGGTCA	1459	CDS	CD15	ENST00000358752	antisense	0.985294	0.601998	NO
460	GGCATGGGTGGTGAGCCACT	TGGTGGCATGGGTGGTGAGCCACTGGGACG	1396	CDS	CD15	ENST00000358752	sense	0.981685	0.221405	NO
461	CCAAGGCTCGTCCCAGAAGG	GGCACCAAGGCTCGTCCCAGAAGGAGGTGA	1804	CDS	CD15	ENST00000358752	antisense	0.981618	0.536212	NO
462	TCAACTGGACGCTCTCCTAC	CTCTTCAACTGGACGCTCTCCTACCGGGCG	1266	CDS	CD15	ENST00000358752	sense	0.974265	0.432934	NO
463	GTCGCGGTGGTGGAAAAGCA	CGAGGTCGCGGTGGTGGAAAAGCACGGCCT	1015	CDS	CD15	ENST00000358752	antisense	0.970588	0.289385	NO
464	CTGTTTCCTGGACAGTGGCG	GCCCCTGTTTCCTGGACAGTGGCGGGGCCA	1354	CDS	CD15	ENST00000358752	antisense	0.966912	0.503672	NO
465	CAAACCCAGCGCTGGCCCGG	CATCCAAACCCAGCGCTGGCCCGGGGGCCT	1173	CDS	CD15	ENST00000358752	antisense	0.963235	0.0549828	NO
466	ACTGAGCCAACATGTGACCG	ACCAACTGAGCCAACATGTGACCGTGGACG	1453	CDS	CD15	ENST00000358752	sense	0.959559	0.617285	NO
467	TACGAGCGCTTTGTGCCCCG	CAACTACGAGCGCTTTGTGCCCCGCGGCGC	1664	CDS	CD15	ENST00000358752	sense	0.955882	0.683894	NO
468	CCACGTGGATGAAGGCGCCG	TCGTCCACGTGGATGAAGGCGCCGCGGGGC	1670	CDS	CD15	ENST00000358752	antisense	0.952206	0.713249	NO
469	TCCGGCGCCAGTGGAAGTAG	TAGCTCCGGCGCCAGTGGAAGTAGCGGCGA	1763	CDS	CD15	ENST00000358752	antisense	0.948529	0.233318	NO
470	CACTTGGGAAGTCGTCCACG	GAGGCACTTGGGAAGTCGTCCACGTGGATG	1685	CDS	CD15	ENST00000358752	antisense	0.944853	0.655487	NO
471	TCACATGTTGGCTCAGTTGG	ACGGTCACATGTTGGCTCAGTTGGTGGTAG	1436	CDS	CD15	ENST00000358752	antisense	0.941176	0.2826	NO
472	CGCCACTGTCCAGGAAACAG	GCCCCGCCACTGTCCAGGAAACAGGGGCTG	1368	CDS	CD15	ENST00000358752	sense	0.9375	0.549798	NO
473	GAGCCTCTCCGTAGGACGCG	GCCTGAGCCTCTCCGTAGGACGCGCGGTCG	989	CDS	CD15	ENST00000358752	antisense	0.933824	0.888375	NO
474	CAACTGGACGCTCTCCTACC	TCTTCAACTGGACGCTCTCCTACCGGGCGG	1267	CDS	CD15	ENST00000358752	sense	0.930147	0.0143434	NO
475	CCTGGGGCTGGAGGTCGCCA	GGGGCCTGGGGCTGGAGGTCGCCAGGGCTT	1150	CDS	CD15	ENST00000358752	antisense	0.926471	0.531913	YES
476	TGCCAGGCTTCGCAGCCCCG	TACTTGCCAGGCTTCGCAGCCCCGGGGAGT	1222	CDS	CD15	ENST00000358752	antisense	0.922794	0.708954	NO
477	AGCCCCTGTTTCCTGGACAG	CACCAGCCCCTGTTTCCTGGACAGTGGCGG	1359	CDS	CD15	ENST00000358752	antisense	0.919118	0.155281	NO
478	AGGAGAGCGTCCAGTTGAAG	CGGTAGGAGAGCGTCCAGTTGAAGAGGTTA	1250	CDS	CD15	ENST00000358752	antisense	0.915441	0.152452	NO
479	TGATGTGGACAGCGTAGCTC	GAGGTGATGTGGACAGCGTAGCTCCGGCGC	1781	CDS	CD15	ENST00000358752	antisense	0.911765	0.222707	NO
480	CTCTCCGTAGGACGCGCGGT	GAGCCTCTCCGTAGGACGCGCGGTCGGTGA	985	CDS	CD15	ENST00000358752	antisense	0.908088	0.212079	NO
481	ACGCGCGGTCGGTGAGCAGG	TAGGACGCGCGGTCGGTGAGCAGGCGGCAG	974	CDS	CD15	ENST00000358752	antisense	0.904412	0.201121	NO
482	GGGGCCCCTTCACGAGGTCG	TCGGGGGGCCCCTTCACGAGGTCGCGGTGG	1031	CDS	CD15	ENST00000358752	antisense	0.900735	0.198892	NO
483	CGACCGCGCGTCCTACGGAG	TCACCGACCGCGCGTCCTACGGAGAGGCTC	997	CDS	CD15	ENST00000358752	sense	0.897059	0.258362	NO
484	CCGCCACTGTCCAGGAAACA	GGCCCCGCCACTGTCCAGGAAACAGGGGCT	1367	CDS	CD15	ENST00000358752	sense	0.893382	0.171828	NO
485	CACCACAGCAGCACGCCCAC	CTCCCACCACAGCAGCACGCCCACCGGTCG	876	CDS	CD15	ENST00000358752	antisense	0.889706	0.385142	NO
486	CAAAGACGTCCGAGTCCGCC	GGCACAAAGACGTCCGAGTCCGCCCGGTAG	1274	CDS	CD15	ENST00000358752	antisense	0.886029	0.485181	NO
487	GCCGCTACTTCCACTGGCGC	TATCGCCGCTACTTCCACTGGCGCCGGAGC	1773	CDS	CD15	ENST00000358752	sense	0.882353	0.246439	NO
488	ACCGTGGACGTGTTCGGCCG	TGTGACCGTGGACGTGTTCGGCCGGGGCGG	1469	CDS	CD15	ENST00000358752	sense	0.878676	0.0958063	NO
489	CTTCCCAAGTGCCTCCTCCC	ACGACTTCCCAAGTGCCTCCTCCCTGGCCT	1708	CDS	CD15	ENST00000358752	sense	0.875	0.0614618	NO
490	CACGGCCTGAGCCTCTCCGT	AAAGCACGGCCTGAGCCTCTCCGTAGGACG	997	CDS	CD15	ENST00000358752	antisense	0.871324	0.0876853	NO
491	GTCGAGGAAAAGCAGGTACG	TGCGGTCGAGGAAAAGCAGGTACGAGGCCA	1720	CDS	CD15	ENST00000358752	antisense	0.867647	0.276344	NO
492	ACTGTCCAGGAAACAGGGGC	CGCCACTGTCCAGGAAACAGGGGCTGGTGG	1372	CDS	CD15	ENST00000358752	sense	0.863971	0.105384	NO
493	GCGGGGCCAGGCCTGAGGGC	AGTGGCGGGGCCAGGCCTGAGGGCGGGTCG	1337	CDS	CD15	ENST00000358752	antisense	0.860294	0.0414582	YES
494	CCCTGTTTCCTGGACAGTGG	CAGCCCCTGTTTCCTGGACAGTGGCGGGGC	1356	CDS	CD15	ENST00000358752	antisense	0.856618	0.2563	NO
495	GGGCCTGGCGCTCGTCCCAG	ACCCGGGCCTGGCGCTCGTCCCAGTGGCTC	1400	CDS	CD15	ENST00000358752	antisense	0.852941	0.25274	NO
496	GTGTGCGCCTGGATGCCCCA	GGCAGTGTGCGCCTGGATGCCCCAGGGCGG	1068	CDS	CD15	ENST00000358752	antisense	0.849265	0.697542	NO
497	GGTGGGCGTGCTGCTGTGGT	GACCGGTGGGCGTGCTGCTGTGGTGGGAGC	889	CDS	CD15	ENST00000358752	sense	0.845588	0.0908677	NO
498	TCGCAGCCCCGGGGAGTGCG	GGCTTCGCAGCCCCGGGGAGTGCGAGGGCG	1213	CDS	CD15	ENST00000358752	antisense	0.841912	0.154934	NO
499	CCAACCCCGTCGCGACCGGT	GTCGCCAACCCCGTCGCGACCGGTGGGCGT	872	CDS	CD15	ENST00000358752	sense	0.838235	0.471051	NO
500	CCACCACCGCGACCTCGTGA	TTTTCCACCACCGCGACCTCGTGAAGGGGC	1036	CDS	CD15	ENST00000358752	sense	0.834559	0.176787	NO
501	GCTGTGGTGGGAGCCCTTCG	TGCTGCTGTGGTGGGAGCCCTTCGGGGGGC	901	CDS	CD15	ENST00000358752	sense	0.830882	0.0974259	NO
502	CGAGGCCGCCCCCTGACTGC	GCCCCGAGGCCGCCCCCTGACTGCCGGCTG	939	CDS	CD15	ENST00000358752	sense	0.827206	0.211661	NO
503	AGTCGCCCTCGCACTCCCCG	TTCGAGTCGCCCTCGCACTCCCCGGGGCTG	1218	CDS	CD15	ENST00000358752	sense	0.823529	0.886082	NO
504	GTTGGTGGTAGTAGCGGACC	CTCAGTTGGTGGTAGTAGCGGACCCGGGCC	1421	CDS	CD15	ENST00000358752	antisense	0.819853	0.0473697	NO
505	GGTTGCGGTCGAGGAAAAGC	GCGGGGTTGCGGTCGAGGAAAAGCAGGTAC	1727	CDS	CD15	ENST00000358752	antisense	0.816176	0.360441	NO
506	CTGGGACGAGCGCCAGGCCC	GCCACTGGGACGAGCGCCAGGCCCGGGTCC	1414	CDS	CD15	ENST00000358752	sense	0.8125	0.041851	NO
507	CCCCGGGCCAGCGCTGGGTT	AGGCCCCCGGGCCAGCGCTGGGTTTGGATG	1185	CDS	CD15	ENST00000358752	sense	0.808824	0.00967295	NO
508	CGCAGCCCCGGGGAGTGCGA	GCTTCGCAGCCCCGGGGAGTGCGAGGGCGA	1212	CDS	CD15	ENST00000358752	antisense	0.805147	0.2601	NO
509	TGTAGCGGGCCACTGTGTGC	AACTTGTAGCGGGCCACTGTGTGCAGGAGC	1514	CDS	CD15	ENST00000358752	antisense	0.801471	0.0508141	NO
510	GCCAACCCCGTCGCGACCGG	CGTCGCCAACCCCGTCGCGACCGGTGGGCG	871	CDS	CD15	ENST00000358752	sense	0.797794	0.0748444	NO
511	TGTCCACATCACCTCCTTCT	ACGCTGTCCACATCACCTCCTTCTGGGACG	1804	CDS	CD15	ENST00000358752	sense	0.794118	0.0497494	NO
512	CTCTACCCCAGAAGCCACCC	CTACCTCTACCCCAGAAGCCACCCCGGCGA	1322	CDS	CD15	ENST00000358752	sense	0.790441	0.151588	NO
513	AATTGGGCTCCTGCACACAG	CCGAAATTGGGCTCCTGCACACAGTGGCCC	1516	CDS	CD15	ENST00000358752	sense	0.786765	0.576015	NO
514	CGGTCTGGGCCCAGCACCAC	GGCACGGTCTGGGCCCAGCACCACCGGCAC	1623	CDS	CD15	ENST00000358752	antisense	0.783088	0.0197005	NO
515	CCTTCACGAGGTCGCGGTGG	GGCCCCTTCACGAGGTCGCGGTGGTGGAAA	1025	CDS	CD15	ENST00000358752	antisense	0.779412	0.0838251	NO
516	CGGGGTGGCTTCTGGGGTAG	TCGCCGGGGTGGCTTCTGGGGTAGAGGTAG	1310	CDS	CD15	ENST00000358752	antisense	0.775735	0.0408538	NO
517	GCTCTCCTACCGGGCGGACT	GGACGCTCTCCTACCGGGCGGACTCGGACG	1276	CDS	CD15	ENST00000358752	sense	0.772059	0.160951	NO
518	GTCCAGGAAACAGGGGCTGG	CACTGTCCAGGAAACAGGGGCTGGTGGCAT	1375	CDS	CD15	ENST00000358752	sense	0.768382	0.0529518	YES
519	CAGCTGCCCCCAGCAAGCGT	GCGGCAGCTGCCCCCAGCAAGCGTAGGTGA	817	CDS	CD15	ENST00000358752	antisense	0.764706	0.432904	NO
520	TTGCCAGGCTTCGCAGCCCC	TTACTTGCCAGGCTTCGCAGCCCCGGGGAG	1223	CDS	CD15	ENST00000358752	antisense	0.761029	0.0476987	NO
521	CCCGCCACTGTCCAGGAAAC	TGGCCCCGCCACTGTCCAGGAAACAGGGGC	1366	CDS	CD15	ENST00000358752	sense	0.757353	0.0203505	NO
522	CGGTGGGCGTGCTGCTGTGG	CGACCGGTGGGCGTGCTGCTGTGGTGGGAG	888	CDS	CD15	ENST00000358752	sense	0.753676	0.0109669	NO
523	GAAGCGCAGCCGGCAGTCAG	TGTTGAAGCGCAGCCGGCAGTCAGGGGGCG	937	CDS	CD15	ENST00000358752	antisense	0.75	0.0516322	NO
524	CCGCGGCGCCTTCATCCACG	TGCCCCGCGGCGCCTTCATCCACGTGGACG	1681	CDS	CD15	ENST00000358752	sense	0.746324	0.768355	NO
525	CACGTGGATGAAGGCGCCGC	CGTCCACGTGGATGAAGGCGCCGCGGGGCA	1669	CDS	CD15	ENST00000358752	antisense	0.742647	0.00845624	NO
526	AGTAGCGGCGATAGACCGCG	TGGAAGTAGCGGCGATAGACCGCGGGGTTG	1748	CDS	CD15	ENST00000358752	antisense	0.738971	0.956541	NO
527	CTTGCCAGGCTTCGCAGCCC	GTTACTTGCCAGGCTTCGCAGCCCCGGGGA	1224	CDS	CD15	ENST00000358752	antisense	0.735294	0.0217931	NO
528	ACCACCGCGACCTCGTGAAG	TTCCACCACCGCGACCTCGTGAAGGGGCCC	1038	CDS	CD15	ENST00000358752	sense	0.731618	0.137146	NO
529	CTGTGGTGGGAGCCCTTCGG	GCTGCTGTGGTGGGAGCCCTTCGGGGGGCG	902	CDS	CD15	ENST00000358752	sense	0.727941	0.0592244	NO
530	GACGTCCGAGTCCGCCCGGT	CAAAGACGTCCGAGTCCGCCCGGTAGGAGA	1270	CDS	CD15	ENST00000358752	antisense	0.724265	0.170855	NO
531	ACACGTCCACGGTCACATGT	CCGAACACGTCCACGGTCACATGTTGGCTC	1448	CDS	CD15	ENST00000358752	antisense	0.720588	0.286236	NO
532	CACCACCGCGACCTCGTGAA	TTTCCACCACCGCGACCTCGTGAAGGGGCC	1037	CDS	CD15	ENST00000358752	sense	0.716912	0.208418	NO
533	CCAAACCCAGCGCTGGCCCG	TCATCCAAACCCAGCGCTGGCCCGGGGGCC	1174	CDS	CD15	ENST00000358752	antisense	0.713235	0.129295	NO
534	TGATCACCTACGCTTGCTGG	GCGCTGATCACCTACGCTTGCTGGGGGCAG	822	CDS	CD15	ENST00000358752	sense	0.709559	0.490302	NO
535	GGGCACAAAGCGCTCGTAGT	CGCGGGGCACAAAGCGCTCGTAGTTGGCAC	1648	CDS	CD15	ENST00000358752	antisense	0.705882	0.0643155	NO
536	GTTGCTCGCTGGGGCGGTGC	ACGCGTTGCTCGCTGGGGCGGTGCCGGTGG	1615	CDS	CD15	ENST00000358752	sense	0.702206	0.0852724	NO
537	AGTTCATCCAAACCCAGCGC	TCGAAGTTCATCCAAACCCAGCGCTGGCCC	1181	CDS	CD15	ENST00000358752	antisense	0.698529	0.258217	NO
538	GTGGACGTGTTCGGCCGGGG	GACCGTGGACGTGTTCGGCCGGGGCGGGCC	1472	CDS	CD15	ENST00000358752	sense	0.694853	0.0655019	YES
539	GCTTCTCGGTGATATAATCC	CAGAGCTTCTCGGTGATATAATCCAGGTGC	1568	CDS	CD15	ENST00000358752	antisense	0.691176	0.0607803	NO
540	GCCAGCACACAGACGGTCCA	GGCCGCCAGCACACAGACGGTCCATGGCAG	762	CDS	CD15	ENST00000358752	antisense	0.6875	0.213915	NO
541	AAGCCAGGTAGAACTTGTAG	TCGAAAGCCAGGTAGAACTTGTAGCGGGCC	1529	CDS	CD15	ENST00000358752	antisense	0.683824	0.457899	NO
542	GCTGATCACCTACGCTTGCT	CGGCGCTGATCACCTACGCTTGCTGGGGGC	820	CDS	CD15	ENST00000358752	sense	0.680147	0.0871275	NO
543	CTCACCGACCGCGCGTCCTA	CCTGCTCACCGACCGCGCGTCCTACGGAGA	992	CDS	CD15	ENST00000358752	sense	0.676471	0.0838981	NO
544	CGTCCCAGAAGGAGGTGATG	GGCTCGTCCCAGAAGGAGGTGATGTGGACA	1796	CDS	CD15	ENST00000358752	antisense	0.672794	0.0750773	NO
545	GTCTGTGTGCTGGCGGCCGC	GACCGTCTGTGTGCTGGCGGCCGCCGGCTT	782	CDS	CD15	ENST00000358752	sense	0.669118	0.0768345	NO
546	CGGCTGCGCTTCAACATCAG	CTGCCGGCTGCGCTTCAACATCAGCGGCTG	959	CDS	CD15	ENST00000358752	sense	0.665441	0.591785	NO
547	GAGTCGCCCTCGCACTCCCC	CTTCGAGTCGCCCTCGCACTCCCCGGGGCT	1217	CDS	CD15	ENST00000358752	sense	0.661765	0.0647006	NO
548	CGCCGTACACGTCAAGCCGG	TCAGCGCCGTACACGTCAAGCCGGCGGCCG	787	CDS	CD15	ENST00000358752	antisense	0.658088	0.356668	NO
549	GCGCGTGTTGGACTACGAGG	ATCTGCGCGTGTTGGACTACGAGGAGGCAG	1120	CDS	CD15	ENST00000358752	sense	0.654412	0.712831	NO
550	CTGGACGCTCTCCTACCGGG	TCAACTGGACGCTCTCCTACCGGGCGGACT	1270	CDS	CD15	ENST00000358752	sense	0.650735	0.645169	NO
551	GCTGCCTGTTCGCGCCATGG	CAGCGCTGCCTGTTCGCGCCATGGGGGCAC	685	CDS	CD15	ENST00000358752	sense	0.647059	0.287638	NO
552	TTGGTGGTAGTAGCGGACCC	TCAGTTGGTGGTAGTAGCGGACCCGGGCCT	1420	CDS	CD15	ENST00000358752	antisense	0.643382	0.109314	NO
553	TTCGCGCCATGGGGGCACCG	CCTGTTCGCGCCATGGGGGCACCGTGGGGC	693	CDS	CD15	ENST00000358752	sense	0.639706	0.242523	NO
554	CCAGGCGCACACTGCCGAGG	GCATCCAGGCGCACACTGCCGAGGAGGTGG	1090	CDS	CD15	ENST00000358752	sense	0.636029	0.052114	NO
555	TGTGGTGGGAGCCCTTCGGG	CTGCTGTGGTGGGAGCCCTTCGGGGGGCGC	903	CDS	CD15	ENST00000358752	sense	0.632353	0.153379	NO
556	CGGTCACATGTTGGCTCAGT	TCCACGGTCACATGTTGGCTCAGTTGGTGG	1439	CDS	CD15	ENST00000358752	antisense	0.628676	0.0522532	NO
557	GACCGGTGGGCGTGCTGCTG	TCGCGACCGGTGGGCGTGCTGCTGTGGTGG	885	CDS	CD15	ENST00000358752	sense	0.625	0.00220675	NO
558	TCTATCGCCGCTACTTCCAC	GCGGTCTATCGCCGCTACTTCCACTGGCGC	1767	CDS	CD15	ENST00000358752	sense	0.621324	0.137604	NO
559	CCCAGGGCGGGGGCCAGTCG	ATGCCCCAGGGCGGGGGCCAGTCGGGGGGC	1052	CDS	CD15	ENST00000358752	antisense	0.617647	0.0266163	NO
560	GGTCGCCGGGGTGGCTTCTG	GGCGGGTCGCCGGGGTGGCTTCTGGGGTAG	1316	CDS	CD15	ENST00000358752	antisense	0.613971	0.025501	YES
561	GAAACAGGGGCTGGTGGCAT	CCAGGAAACAGGGGCTGGTGGCATGGGTGG	1381	CDS	CD15	ENST00000358752	sense	0.610294	0.00988824	YES
562	AGGCCAGGGAGGAGGCACTT	TACGAGGCCAGGGAGGAGGCACTTGGGAAG	1700	CDS	CD15	ENST00000358752	antisense	0.606618	0.0671894	YES
563	GGCGATAGACCGCGGGGTTG	TAGCGGCGATAGACCGCGGGGTTGCGGTCG	1742	CDS	CD15	ENST00000358752	antisense	0.602941	0.107722	NO
564	CCCGACTGGCCCCCGCCCTG	GCCCCCCGACTGGCCCCCGCCCTGGGGCAT	1064	CDS	CD15	ENST00000358752	sense	0.599265	0.0425255	NO
565	TGAAGCGCAGCCGGCAGTCA	ATGTTGAAGCGCAGCCGGCAGTCAGGGGGC	938	CDS	CD15	ENST00000358752	antisense	0.595588	0.0353768	NO
566	AAGCAGGTACGAGGCCAGGG	GGAAAAGCAGGTACGAGGCCAGGGAGGAGG	1711	CDS	CD15	ENST00000358752	antisense	0.591912	0.205051	NO
567	CGACGGGGTTGGCGACGCCC	GTCGCGACGGGGTTGGCGACGCCCAGGGCA	850	CDS	CD15	ENST00000358752	antisense	0.588235	0.105596	NO
568	CACCCCGGCGACCCGCCCTC	AAGCCACCCCGGCGACCCGCCCTCAGGCCT	1337	CDS	CD15	ENST00000358752	sense	0.584559	0.0949989	NO
569	GAAGTAGCGGCGATAGACCG	AGTGGAAGTAGCGGCGATAGACCGCGGGGT	1750	CDS	CD15	ENST00000358752	antisense	0.580882	0.426435	NO
570	AAGCGCAGCCGGCAGTCAGG	GTTGAAGCGCAGCCGGCAGTCAGGGGGCGG	936	CDS	CD15	ENST00000358752	antisense	0.577206	0.358929	NO
571	AGTCGGGGGGCCCCTTCACG	GGCCAGTCGGGGGGCCCCTTCACGAGGTCG	1037	CDS	CD15	ENST00000358752	antisense	0.573529	0.135097	NO
572	AGCGCTGGCCCGGGGGCCTG	ACCCAGCGCTGGCCCGGGGGCCTGGGGCTG	1166	CDS	CD15	ENST00000358752	antisense	0.569853	0.0292788	NO
573	GGCGGCCGCCAGCACACAGA	AGCCGGCGGCCGCCAGCACACAGACGGTCC	769	CDS	CD15	ENST00000358752	antisense	0.566176	0.350059	NO
574	TTTCCTCGACCGCAACCCCG	TGCTTTTCCTCGACCGCAACCCCGCGGTCT	1744	CDS	CD15	ENST00000358752	sense	0.5625	0.947859	NO
575	AAGTAGCGGCGATAGACCGC	GTGGAAGTAGCGGCGATAGACCGCGGGGTT	1749	CDS	CD15	ENST00000358752	antisense	0.558824	0.0476451	NO
576	GCCGAGGCCGGGGGCTGCCA	TGGCGCCGAGGCCGGGGGCTGCCATGGACC	756	CDS	CD15	ENST00000358752	sense	0.555147	0.0570071	NO
577	GCGCCTGGATGCCCCAGGGC	GTGTGCGCCTGGATGCCCCAGGGCGGGGGC	1064	CDS	CD15	ENST00000358752	antisense	0.551471	0.0440274	NO
578	GACCGTGGACGTGTTCGGCC	ATGTGACCGTGGACGTGTTCGGCCGGGGCG	1468	CDS	CD15	ENST00000358752	sense	0.547794	0.0872813	NO
579	CTGATCACCTACGCTTGCTG	GGCGCTGATCACCTACGCTTGCTGGGGGCA	821	CDS	CD15	ENST00000358752	sense	0.544118	0.0978742	NO
580	CTGAGGGCGGGTCGCCGGGG	AGGCCTGAGGGCGGGTCGCCGGGGTGGCTT	1325	CDS	CD15	ENST00000358752	antisense	0.540441	0.0232593	YES
581	CGCGCCATGGGGGCACCGTG	TGTTCGCGCCATGGGGGCACCGTGGGGCTC	695	CDS	CD15	ENST00000358752	sense	0.536765	0.0864116	NO
582	TCCAAACCCAGCGCTGGCCC	TTCATCCAAACCCAGCGCTGGCCCGGGGGC	1175	CDS	CD15	ENST00000358752	antisense	0.533088	0.0532616	NO
583	AGGACGCGCGGTCGGTGAGC	CCGTAGGACGCGCGGTCGGTGAGCAGGCGG	977	CDS	CD15	ENST00000358752	antisense	0.529412	0.0217634	NO
584	GCAGTCAGGGGGCGGCCTCG	GCCGGCAGTCAGGGGGCGGCCTCGGGGCGC	925	CDS	CD15	ENST00000358752	antisense	0.525735	0.151642	NO
585	AGTGTGCGCCTGGATGCCCC	CGGCAGTGTGCGCCTGGATGCCCCAGGGCG	1069	CDS	CD15	ENST00000358752	antisense	0.522059	0.0791145	NO
586	TGACCGTGGACGTGTTCGGC	CATGTGACCGTGGACGTGTTCGGCCGGGGC	1467	CDS	CD15	ENST00000358752	sense	0.518382	0.0223119	NO
587	GCAGCTGCCGCCGCTGCCCT	GGGGGCAGCTGCCGCCGCTGCCCTGGGCGT	844	CDS	CD15	ENST00000358752	sense	0.514706	0.0814277	NO
588	CAACGCGTTGCTCGCTGGGG	GGCGCAACGCGTTGCTCGCTGGGGCGGTGC	1609	CDS	CD15	ENST00000358752	sense	0.511029	0.0293504	NO
589	AGTGGCGGGGCCAGGCCTGA	GGACAGTGGCGGGGCCAGGCCTGAGGGCGG	1341	CDS	CD15	ENST00000358752	antisense	0.507353	0.0257	YES
590	ACTGGGACGAGCGCCAGGCC	AGCCACTGGGACGAGCGCCAGGCCCGGGTC	1413	CDS	CD15	ENST00000358752	sense	0.503676	0.0459304	NO
591	CTGGGGTAGAGGTAGCCATA	GCTTCTGGGGTAGAGGTAGCCATAAGGCAC	1299	CDS	CD15	ENST00000358752	antisense	0.5	0.145682	NO
592	GCCATGGACCGTCTGTGTGC	GGCTGCCATGGACCGTCTGTGTGCTGGCGG	772	CDS	CD15	ENST00000358752	sense	0.496324	0.0535533	NO
593	ATGGACCGTCTGTGTGCTGG	TGCCATGGACCGTCTGTGTGCTGGCGGCCG	775	CDS	CD15	ENST00000358752	sense	0.492647	0.0910808	NO
594	TGGCAAGTAACCTCTTCAAC	AGCCTGGCAAGTAACCTCTTCAACTGGACG	1251	CDS	CD15	ENST00000358752	sense	0.488971	0.263301	NO
595	CAAAGCGCTCGTAGTTGGCA	GGCACAAAGCGCTCGTAGTTGGCACGGTCT	1643	CDS	CD15	ENST00000358752	antisense	0.485294	0.161727	NO
596	ACCTCCAGCCCCAGGCCCCC	GGCGACCTCCAGCCCCAGGCCCCCGGGCCA	1169	CDS	CD15	ENST00000358752	sense	0.481618	0.0968131	NO
597	GTTGGACTACGAGGAGGCAG	GCGTGTTGGACTACGAGGAGGCAGCGGCGG	1126	CDS	CD15	ENST00000358752	sense	0.477941	0.84341	NO
598	TCGCGCCATGGGGGCACCGT	CTGTTCGCGCCATGGGGGCACCGTGGGGCT	694	CDS	CD15	ENST00000358752	sense	0.474265	0.0238506	NO
599	AGCACGCCCACCGGTCGCGA	CAGCAGCACGCCCACCGGTCGCGACGGGGT	867	CDS	CD15	ENST00000358752	antisense	0.470588	0.182327	NO
600	GGACTACGAGGAGGCAGCGG	TGTTGGACTACGAGGAGGCAGCGGCGGCGG	1129	CDS	CD15	ENST00000358752	sense	0.466912	0.322165	YES
601	GACGGGGTTGGCGACGCCCA	TCGCGACGGGGTTGGCGACGCCCAGGGCAG	849	CDS	CD15	ENST00000358752	antisense	0.463235	0.19109	NO
602	GGCCCGCTACAAGTTCTACC	CAGTGGCCCGCTACAAGTTCTACCTGGCTT	1537	CDS	CD15	ENST00000358752	sense	0.459559	0.478363	NO
603	CCCACCGGTCGCGACGGGGT	CACGCCCACCGGTCGCGACGGGGTTGGCGA	861	CDS	CD15	ENST00000358752	antisense	0.455882	0.0333904	NO
604	CGCAGCCGGCAGTCAGGGGG	GAAGCGCAGCCGGCAGTCAGGGGGCGGCCT	933	CDS	CD15	ENST00000358752	antisense	0.452206	0.0344772	NO
605	GCTCGTAGTTGGCACGGTCT	AAGCGCTCGTAGTTGGCACGGTCTGGGCCC	1637	CDS	CD15	ENST00000358752	antisense	0.448529	0.091984	NO
606	CCTGTTTCCTGGACAGTGGC	AGCCCCTGTTTCCTGGACAGTGGCGGGGCC	1355	CDS	CD15	ENST00000358752	antisense	0.444853	0.0931071	NO
607	TGCCACCAGCCCCTGTTTCC	CCCATGCCACCAGCCCCTGTTTCCTGGACA	1366	CDS	CD15	ENST00000358752	antisense	0.441176	0.0140656	NO
608	GCCTGGCCCCGCCACTGTCC	TCAGGCCTGGCCCCGCCACTGTCCAGGAAA	1359	CDS	CD15	ENST00000358752	sense	0.4375	0.0196952	NO
609	AGCGGCGGCGGCAGAAGCCC	AGGCAGCGGCGGCGGCAGAAGCCCTGGCGA	1144	CDS	CD15	ENST00000358752	sense	0.433824	0.0540278	NO
610	AGACGGTCCATGGCAGCCCC	ACACAGACGGTCCATGGCAGCCCCCGGCCT	752	CDS	CD15	ENST00000358752	antisense	0.430147	0.148921	NO
611	GGCTCAGTTGGTGGTAGTAG	TGTTGGCTCAGTTGGTGGTAGTAGCGGACC	1427	CDS	CD15	ENST00000358752	antisense	0.426471	0.108761	NO
612	CCGGCTGCCCCGGCCCGCCC	GGCACCGGCTGCCCCGGCCCGCCCCGGCCG	1475	CDS	CD15	ENST00000358752	antisense	0.422794	0.0661955	NO
613	CGAGCCCCACGGTGCCCCCA	TCGGCGAGCCCCACGGTGCCCCCATGGCGC	688	CDS	CD15	ENST00000358752	antisense	0.419118	0.116717	NO
614	CGTGTTCGGCCGGGGCGGGC	TGGACGTGTTCGGCCGGGGCGGGCCGGGGC	1477	CDS	CD15	ENST00000358752	sense	0.415441	0.00801372	YES
615	CCAGGGCGGGGGCCAGTCGG	TGCCCCAGGGCGGGGGCCAGTCGGGGGGCC	1051	CDS	CD15	ENST00000358752	antisense	0.411765	0.0206419	YES
616	GGCGGGGCCAGGCCTGAGGG	CAGTGGCGGGGCCAGGCCTGAGGGCGGGTC	1338	CDS	CD15	ENST00000358752	antisense	0.408088	0.164989	YES
617	TTGAAGCGCAGCCGGCAGTC	GATGTTGAAGCGCAGCCGGCAGTCAGGGGG	939	CDS	CD15	ENST00000358752	antisense	0.404412	0.0180637	NO
618	ACCGTGGGGCTCGCCGACGG	GGGCACCGTGGGGCTCGCCGACGGCGGCGG	709	CDS	CD15	ENST00000358752	sense	0.400735	0.0296787	NO
619	CCCTGGCGACCTCCAGCCCC	GAAGCCCTGGCGACCTCCAGCCCCAGGCCC	1161	CDS	CD15	ENST00000358752	sense	0.397059	0.0333538	NO
620	GTTGGCGACGCCCAGGGCAG	CGGGGTTGGCGACGCCCAGGGCAGCGGCGG	843	CDS	CD15	ENST00000358752	antisense	0.393382	0.191144	NO
621	CAGCGCCGTACACGTCAAGC	TGATCAGCGCCGTACACGTCAAGCCGGCGG	790	CDS	CD15	ENST00000358752	antisense	0.389706	0.155846	NO
622	GCTGCGAGTTCTCGAAAGCC	AGGTGCTGCGAGTTCTCGAAAGCCAGGTAG	1544	CDS	CD15	ENST00000358752	antisense	0.386029	0.436016	NO
623	CAGGTACGAGGCCAGGGAGG	AAAGCAGGTACGAGGCCAGGGAGGAGGCAC	1708	CDS	CD15	ENST00000358752	antisense	0.382353	0.0577845	YES
624	CACGCCCACCGGTCGCGACG	GCAGCACGCCCACCGGTCGCGACGGGGTTG	865	CDS	CD15	ENST00000358752	antisense	0.378676	0.258786	NO
625	GGAAACAGGGGCTGGTGGCA	TCCAGGAAACAGGGGCTGGTGGCATGGGTG	1380	CDS	CD15	ENST00000358752	sense	0.375	0.0130258	YES
626	ACAGGGGCTGGTGGCATGGG	GGAAACAGGGGCTGGTGGCATGGGTGGTGA	1384	CDS	CD15	ENST00000358752	sense	0.371324	0.0983802	YES
627	GGGTCGCCGGGGTGGCTTCT	GGGCGGGTCGCCGGGGTGGCTTCTGGGGTA	1317	CDS	CD15	ENST00000358752	antisense	0.367647	0.00309747	YES
628	GCGGGTGGCGCCGAGGCCGG	CGGCGCGGGTGGCGCCGAGGCCGGGGGCTG	747	CDS	CD15	ENST00000358752	sense	0.363971	0.0741668	YES
629	GCACGCCCACCGGTCGCGAC	AGCAGCACGCCCACCGGTCGCGACGGGGTT	866	CDS	CD15	ENST00000358752	antisense	0.360294	0.101972	NO
630	CTGTCCACATCACCTCCTTC	TACGCTGTCCACATCACCTCCTTCTGGGAC	1803	CDS	CD15	ENST00000358752	sense	0.356618	0.099687	NO
631	CGAGTCGCCCTCGCACTCCC	ACTTCGAGTCGCCCTCGCACTCCCCGGGGC	1216	CDS	CD15	ENST00000358752	sense	0.352941	0.136797	NO
632	TCTGCGCGTGTTGGACTACG	TGGATCTGCGCGTGTTGGACTACGAGGAGG	1117	CDS	CD15	ENST00000358752	sense	0.349265	0.467719	NO
633	CAGTGGCGGGGCCAGGCCTG	TGGACAGTGGCGGGGCCAGGCCTGAGGGCG	1342	CDS	CD15	ENST00000358752	antisense	0.345588	0.00506936	YES
634	GGCACCGTGGGGCTCGCCGA	TGGGGGCACCGTGGGGCTCGCCGACGGCGG	706	CDS	CD15	ENST00000358752	sense	0.341912	0.112016	NO
635	CGCCCGCCCGCCGCCGCCGT	GCGCCGCCCGCCCGCCGCCGCCGTCGGCGA	711	CDS	CD15	ENST00000358752	antisense	0.338235	0.0213882	NO
636	GCCTGGATGCCCCAGGGCGG	GTGCGCCTGGATGCCCCAGGGCGGGGGCCA	1062	CDS	CD15	ENST00000358752	antisense	0.334559	0.23218	NO
637	GTCGCCAACCCCGTCGCGAC	GGGCGTCGCCAACCCCGTCGCGACCGGTGG	868	CDS	CD15	ENST00000358752	sense	0.330882	0.0556382	NO
638	AGCCAGGTAGAACTTGTAGC	CGAAAGCCAGGTAGAACTTGTAGCGGGCCA	1528	CDS	CD15	ENST00000358752	antisense	0.327206	0.377737	NO
639	CATCCAGGCGCACACTGCCG	GGGGCATCCAGGCGCACACTGCCGAGGAGG	1087	CDS	CD15	ENST00000358752	sense	0.323529	0.429236	NO
640	GCCTGGGGCTGGAGGTCGCC	GGGGGCCTGGGGCTGGAGGTCGCCAGGGCT	1151	CDS	CD15	ENST00000358752	antisense	0.319853	0.0588063	YES
641	GGAGGTGGATCTGCGCGTGT	CCGAGGAGGTGGATCTGCGCGTGTTGGACT	1108	CDS	CD15	ENST00000358752	sense	0.316176	0.194561	NO
642	CCCCCGACTGGCCCCCGCCC	GGGCCCCCCGACTGGCCCCCGCCCTGGGGC	1062	CDS	CD15	ENST00000358752	sense	0.3125	0.0130094	NO
643	GAAAAGCAGGTACGAGGCCA	CGAGGAAAAGCAGGTACGAGGCCAGGGAGG	1714	CDS	CD15	ENST00000358752	antisense	0.308824	0.223171	NO
644	CTACGAGGAGGCAGCGGCGG	TGGACTACGAGGAGGCAGCGGCGGCGGCAG	1132	CDS	CD15	ENST00000358752	sense	0.305147	0.567469	YES
645	GGCGACGCCCAGGGCAGCGG	GGTTGGCGACGCCCAGGGCAGCGGCGGCAG	840	CDS	CD15	ENST00000358752	antisense	0.301471	0.181621	NO
646	CATGTGACCGTGGACGTGTT	CCAACATGTGACCGTGGACGTGTTCGGCCG	1463	CDS	CD15	ENST00000358752	sense	0.297794	0.157533	NO
647	CGGGTCGCCGGGGTGGCTTC	AGGGCGGGTCGCCGGGGTGGCTTCTGGGGT	1318	CDS	CD15	ENST00000358752	antisense	0.294118	0.0018856	YES
648	CAGGCCTGAGGGCGGGTCGC	GGGCCAGGCCTGAGGGCGGGTCGCCGGGGT	1330	CDS	CD15	ENST00000358752	antisense	0.290441	0.00987313	NO
649	GACCTCCAGCCCCAGGCCCC	TGGCGACCTCCAGCCCCAGGCCCCCGGGCC	1168	CDS	CD15	ENST00000358752	sense	0.286765	0.0178803	NO
650	GGCCGCCGGCTTGACGTGTA	TGGCGGCCGCCGGCTTGACGTGTACGGCGC	796	CDS	CD15	ENST00000358752	sense	0.283088	0.0143475	NO
651	CGCTGATCACCTACGCTTGC	ACGGCGCTGATCACCTACGCTTGCTGGGGG	819	CDS	CD15	ENST00000358752	sense	0.279412	0.0180726	NO
652	GGGGCGGTGCCGGTGGTGCT	CGCTGGGGCGGTGCCGGTGGTGCTGGGCCC	1625	CDS	CD15	ENST00000358752	sense	0.275735	0.0286553	YES
653	GCCCCCGCCCTGGGGCATCC	ACTGGCCCCCGCCCTGGGGCATCCAGGCGC	1072	CDS	CD15	ENST00000358752	sense	0.272059	0.0191372	NO
654	CAGCGTAGCTCCGGCGCCAG	TGGACAGCGTAGCTCCGGCGCCAGTGGAAG	1772	CDS	CD15	ENST00000358752	antisense	0.268382	0.0748005	NO
655	TGGCATGGGTGGTGAGCCAC	CTGGTGGCATGGGTGGTGAGCCACTGGGAC	1395	CDS	CD15	ENST00000358752	sense	0.264706	0.00436464	NO
656	CCTCCTCGGCAGTGTGCGCC	TCCACCTCCTCGGCAGTGTGCGCCTGGATG	1079	CDS	CD15	ENST00000358752	antisense	0.261029	0.0194569	NO
657	GCCGCCGTCGGCGAGCCCCA	CGCCGCCGCCGTCGGCGAGCCCCACGGTGC	699	CDS	CD15	ENST00000358752	antisense	0.257353	0.772815	NO
658	TCGTGAAGGGGCCCCCCGAC	GACCTCGTGAAGGGGCCCCCCGACTGGCCC	1050	CDS	CD15	ENST00000358752	sense	0.253676	0.0247379	NO
659	CACGCGCAGATCCACCTCCT	CCAACACGCGCAGATCCACCTCCTCGGCAG	1093	CDS	CD15	ENST00000358752	antisense	0.25	0.105993	NO
660	CTGCTGTGGTGGGAGCCCTT	CGTGCTGCTGTGGTGGGAGCCCTTCGGGGG	899	CDS	CD15	ENST00000358752	sense	0.246324	0.0183436	NO
661	AGTTGAAGAGGTTACTTGCC	GTCCAGTTGAAGAGGTTACTTGCCAGGCTT	1238	CDS	CD15	ENST00000358752	antisense	0.242647	0.188021	NO
662	TGGGGCGGTGCCGGTGGTGC	TCGCTGGGGCGGTGCCGGTGGTGCTGGGCC	1624	CDS	CD15	ENST00000358752	sense	0.238971	0.00352	YES
663	GAGGCCAGGGAGGAGGCACT	GTACGAGGCCAGGGAGGAGGCACTTGGGAA	1701	CDS	CD15	ENST00000358752	antisense	0.235294	0.00556713	YES
664	GGCGCACACTGCCGAGGAGG	TCCAGGCGCACACTGCCGAGGAGGTGGATC	1093	CDS	CD15	ENST00000358752	sense	0.231618	0.079601	NO
665	TCGGACGTCTTTGTGCCTTA	GGACTCGGACGTCTTTGTGCCTTATGGCTA	1295	CDS	CD15	ENST00000358752	sense	0.227941	0.129488	NO
666	GCTCGCTGGGGCGGTGCCGG	CGTTGCTCGCTGGGGCGGTGCCGGTGGTGC	1618	CDS	CD15	ENST00000358752	sense	0.224265	0.0227593	YES
667	GAAGTCGTCCACGTGGATGA	TTGGGAAGTCGTCCACGTGGATGAAGGCGC	1678	CDS	CD15	ENST00000358752	antisense	0.220588	0.123021	NO
668	CAGGGCGGGGGCCAGTCGGG	GCCCCAGGGCGGGGGCCAGTCGGGGGGCCC	1050	CDS	CD15	ENST00000358752	antisense	0.216912	0.043123	YES
669	GTGGGGCTCGCCGACGGCGG	CACCGTGGGGCTCGCCGACGGCGGCGGCGG	712	CDS	CD15	ENST00000358752	sense	0.213235	0.206318	YES
670	TGCGCCTGGATGCCCCAGGG	AGTGTGCGCCTGGATGCCCCAGGGCGGGGG	1065	CDS	CD15	ENST00000358752	antisense	0.209559	0.0103961	NO
671	TGGACGTGTTCGGCCGGGGC	ACCGTGGACGTGTTCGGCCGGGGCGGGCCG	1473	CDS	CD15	ENST00000358752	sense	0.205882	0.0421735	YES
672	TGTGTGCAGGAGCCCAATTT	CCACTGTGTGCAGGAGCCCAATTTCGGGCA	1501	CDS	CD15	ENST00000358752	antisense	0.202206	0.0541182	NO
673	CGGCGGCGGGCGGGCGGCGC	ACGGCGGCGGCGGGCGGGCGGCGCGGGTGG	729	CDS	CD15	ENST00000358752	sense	0.198529	0.0017309	YES
674	GGAAAAGCAGGTACGAGGCC	TCGAGGAAAAGCAGGTACGAGGCCAGGGAG	1715	CDS	CD15	ENST00000358752	antisense	0.194853	0.175009	NO
675	GCCCGGGGGCCTGGGGCTGG	GCTGGCCCGGGGGCCTGGGGCTGGAGGTCG	1159	CDS	CD15	ENST00000358752	antisense	0.191176	0.0126418	NO
676	GCGCTATCGCGCCCCCCGAA	CGGGGCGCTATCGCGCCCCCCGAAGGGCTC	903	CDS	CD15	ENST00000358752	antisense	0.1875	0.671649	NO
677	CGCTGATGTTGAAGCGCAGC	CAGCCGCTGATGTTGAAGCGCAGCCGGCAG	947	CDS	CD15	ENST00000358752	antisense	0.183824	0.130298	NO
678	GTGTGCAGGAGCCCAATTTC	CACTGTGTGCAGGAGCCCAATTTCGGGCAC	1500	CDS	CD15	ENST00000358752	antisense	0.180147	0.0249317	NO
679	GGCTCGCCGACGGCGGCGGC	GTGGGGCTCGCCGACGGCGGCGGCGGGCGG	716	CDS	CD15	ENST00000358752	sense	0.176471	0.0241753	YES
680	CGCCGACGGCGGCGGCGGGC	GGCTCGCCGACGGCGGCGGCGGGCGGGCGG	720	CDS	CD15	ENST00000358752	sense	0.172794	0.00323275	YES
681	TTTCGAGAACTCGCAGCACC	TGGCTTTCGAGAACTCGCAGCACCTGGATT	1561	CDS	CD15	ENST00000358752	sense	0.169118	0.0725825	NO
682	TGCTGTGGTGGGAGCCCTTC	GTGCTGCTGTGGTGGGAGCCCTTCGGGGGG	900	CDS	CD15	ENST00000358752	sense	0.165441	0.0106507	NO
683	GCGCAACGCGTTGCTCGCTG	TCTGGCGCAACGCGTTGCTCGCTGGGGCGG	1606	CDS	CD15	ENST00000358752	sense	0.161765	0.346332	NO
684	CCCCGACTGGCCCCCGCCCT	GGCCCCCCGACTGGCCCCCGCCCTGGGGCA	1063	CDS	CD15	ENST00000358752	sense	0.158088	0.00387783	NO
685	CGCGGGTGGCGCCGAGGCCG	GCGGCGCGGGTGGCGCCGAGGCCGGGGGCT	746	CDS	CD15	ENST00000358752	sense	0.154412	0.0307933	NO
686	GTGTTCGGCCGGGGCGGGCC	GGACGTGTTCGGCCGGGGCGGGCCGGGGCA	1478	CDS	CD15	ENST00000358752	sense	0.150735	0.00486515	YES
687	CGGCGACCCGCCCTCAGGCC	ACCCCGGCGACCCGCCCTCAGGCCTGGCCC	1342	CDS	CD15	ENST00000358752	sense	0.147059	0.0183577	NO
688	GGCCTGAGGGCGGGTCGCCG	GCCAGGCCTGAGGGCGGGTCGCCGGGGTGG	1328	CDS	CD15	ENST00000358752	antisense	0.143382	0.0954741	NO
689	GGGCTCGCCGACGGCGGCGG	CGTGGGGCTCGCCGACGGCGGCGGCGGGCG	715	CDS	CD15	ENST00000358752	sense	0.139706	0.124487	YES
690	TGTTCGGCCGGGGCGGGCCG	GACGTGTTCGGCCGGGGCGGGCCGGGGCAG	1479	CDS	CD15	ENST00000358752	sense	0.136029	0.484184	YES
691	CGCGTTGCGCCAGAGCTTCT	GCAACGCGTTGCGCCAGAGCTTCTCGGTGA	1582	CDS	CD15	ENST00000358752	antisense	0.132353	0.0590422	NO
692	GGCGCGGGTGGCGCCGAGGC	GGGCGGCGCGGGTGGCGCCGAGGCCGGGGG	744	CDS	CD15	ENST00000358752	sense	0.128676	0.0113289	YES
693	GGCAGTCAGGGGGCGGCCTC	AGCCGGCAGTCAGGGGGCGGCCTCGGGGCG	926	CDS	CD15	ENST00000358752	antisense	0.125	0.00345591	YES
694	CTGGCCCGGGGGCCTGGGGC	AGCGCTGGCCCGGGGGCCTGGGGCTGGAGG	1162	CDS	CD15	ENST00000358752	antisense	0.121324	0.00165123	NO
695	CCGGGGCGGGCCGGGGCAGC	TCGGCCGGGGCGGGCCGGGGCAGCCGGTGC	1486	CDS	CD15	ENST00000358752	sense	0.117647	0.00163945	NO
696	GGCAGCCGGTGCCCGAAATT	CCGGGGCAGCCGGTGCCCGAAATTGGGCTC	1500	CDS	CD15	ENST00000358752	sense	0.113971	0.0252934	NO
697	CAGGCCCCCGGGCCAGCGCT	GCCCCAGGCCCCCGGGCCAGCGCTGGGTTT	1180	CDS	CD15	ENST00000358752	sense	0.110294	0.0873948	NO
698	AGGAGCCCAATTTCGGGCAC	GTGCAGGAGCCCAATTTCGGGCACCGGCTG	1494	CDS	CD15	ENST00000358752	antisense	0.106618	0.176637	NO
699	ATTTCGGGCACCGGCTGCCC	CCCAATTTCGGGCACCGGCTGCCCCGGCCC	1485	CDS	CD15	ENST00000358752	antisense	0.102941	0.122493	NO
700	GGTAGTAGCGGACCCGGGCC	TGGTGGTAGTAGCGGACCCGGGCCTGGCGC	1415	CDS	CD15	ENST00000358752	antisense	0.0992647	0.0571046	NO
701	GAGCCACTGGGACGAGCGCC	TGGTGAGCCACTGGGACGAGCGCCAGGCCC	1408	CDS	CD15	ENST00000358752	sense	0.0955882	0.0990016	NO
702	CGGCGGGCGGGCGGCGCGGG	GCGGCGGCGGGCGGGCGGCGCGGGTGGCGC	732	CDS	CD15	ENST00000358752	sense	0.0919118	0.0278755	YES
703	TGGCGCAACGCGTTGCTCGC	GCTCTGGCGCAACGCGTTGCTCGCTGGGGC	1604	CDS	CD15	ENST00000358752	sense	0.0882353	0.0262728	NO
704	GGCGCAACGCGTTGCTCGCT	CTCTGGCGCAACGCGTTGCTCGCTGGGGCG	1605	CDS	CD15	ENST00000358752	sense	0.0845588	0.0240179	NO
705	TCCATGGCAGCCCCCGGCCT	ACGGTCCATGGCAGCCCCCGGCCTCGGCGC	746	CDS	CD15	ENST00000358752	antisense	0.0808824	0.0562972	NO
706	CGCCTGGATGCCCCAGGGCG	TGTGCGCCTGGATGCCCCAGGGCGGGGGCC	1063	CDS	CD15	ENST00000358752	antisense	0.0772059	0.0174969	NO
707	GCCCCAGGGCGGGGGCCAGT	GGATGCCCCAGGGCGGGGGCCAGTCGGGGG	1054	CDS	CD15	ENST00000358752	antisense	0.0735294	0.0240497	NO
708	CCAGGCCCCCGGGCCAGCGC	AGCCCCAGGCCCCCGGGCCAGCGCTGGGTT	1179	CDS	CD15	ENST00000358752	sense	0.0698529	0.030265	NO
709	GGGCGGCGCGGGTGGCGCCG	GGGCGGGCGGCGCGGGTGGCGCCGAGGCCG	740	CDS	CD15	ENST00000358752	sense	0.0661765	0.271647	YES
710	CGCTCGTAGTTGGCACGGTC	AAAGCGCTCGTAGTTGGCACGGTCTGGGCC	1638	CDS	CD15	ENST00000358752	antisense	0.0625	0.00542576	NO
711	ATCCAAACCCAGCGCTGGCC	GTTCATCCAAACCCAGCGCTGGCCCGGGGG	1176	CDS	CD15	ENST00000358752	antisense	0.0588235	0.0158246	NO
712	CTCCCCGGGGCTGCGAAGCC	CGCACTCCCCGGGGCTGCGAAGCCTGGCAA	1231	CDS	CD15	ENST00000358752	sense	0.0551471	0.00299046	NO
713	TCCTGGACAGTGGCGGGGCC	TGTTTCCTGGACAGTGGCGGGGCCAGGCCT	1349	CDS	CD15	ENST00000358752	antisense	0.0514706	0.00685827	YES
714	AGACCGCGGGGTTGCGGTCG	CGATAGACCGCGGGGTTGCGGTCGAGGAAA	1736	CDS	CD15	ENST00000358752	antisense	0.0477941	0.0037927	NO
715	GGGCAGCCGGTGCCCGAAAT	GCCGGGGCAGCCGGTGCCCGAAATTGGGCT	1499	CDS	CD15	ENST00000358752	sense	0.0441176	0.0404745	NO
716	CCCCAGGGCGGGGGCCAGTC	GATGCCCCAGGGCGGGGGCCAGTCGGGGGG	1053	CDS	CD15	ENST00000358752	antisense	0.0404412	0.00396306	NO
717	GCGCGGGTGGCGCCGAGGCC	GGCGGCGCGGGTGGCGCCGAGGCCGGGGGC	745	CDS	CD15	ENST00000358752	sense	0.0367647	0.0224094	NO
718	GGCAGCTGCCGCCGCTGCCC	TGGGGGCAGCTGCCGCCGCTGCCCTGGGCG	843	CDS	CD15	ENST00000358752	sense	0.0330882	0.0142121	NO
719	GGCGCTATCGCGCCCCCCGA	TCGGGGCGCTATCGCGCCCCCCGAAGGGCT	904	CDS	CD15	ENST00000358752	antisense	0.0294118	0.084622	NO
720	CCTCCTTCTGGGACGAGCCT	ATCACCTCCTTCTGGGACGAGCCTTGGTGC	1815	CDS	CD15	ENST00000358752	sense	0.0257353	0.390002	NO
721	AGGCCTGAGGGCGGGTCGCC	GGCCAGGCCTGAGGGCGGGTCGCCGGGGTG	1329	CDS	CD15	ENST00000358752	antisense	0.0220588	0.0211837	NO
722	CAGCGCTGGCCCGGGGGCCT	AACCCAGCGCTGGCCCGGGGGCCTGGGGCT	1167	CDS	CD15	ENST00000358752	antisense	0.0183824	0.00267828	NO
723	CGGCAGTCAGGGGGCGGCCT	CAGCCGGCAGTCAGGGGGCGGCCTCGGGGC	927	CDS	CD15	ENST00000358752	antisense	0.0147059	0.0320253	YES
724	TCGCCGACGGCGGCGGCGGG	GGGCTCGCCGACGGCGGCGGCGGGCGGGCG	719	CDS	CD15	ENST00000358752	sense	0.0110294	0.0347606	YES
725	CCAGCGCTGGCCCGGGGGCC	AAACCCAGCGCTGGCCCGGGGGCCTGGGGC	1168	CDS	CD15	ENST00000358752	antisense	0.00735294	0.00188286	NO
726	CGACGGCGGCGGCGGGCGGG	TCGCCGACGGCGGCGGCGGGCGGGCGGCGC	723	CDS	CD15	ENST00000358752	sense	0.00367647	0.0361986	YES
727	GGGGGCGCGATAGCGCCCCG	TTCGGGGGGCGCGATAGCGCCCCGAGGCCG	921	CDS	CD15	ENST00000358752	sense	0	0.75486	NO
728	GCGGCGGCGGGCGGGCGGCG	GACGGCGGCGGCGGGCGGGCGGCGCGGGTG	728	CDS	CD15	ENST00000358752	sense	0	0.208454	YES
729	GTTGCTATCTACCACAAGCA	CCTCGTTGCTATCTACCACAAGCAGGGGCG	17155	CDS	Cd28	ENSMUST00000027165	antisense	0.986486	0.640364	NO
730	TCATCAGAACAATGACACTC	GCCCTCATCAGAACAATGACACTCAGGCTG	623	CDS	Cd28	ENSMUST00000027165	sense	0.972973	0.0980992	NO
731	CTAGACAACGAGAGGAGCAA	TTACCTAGACAACGAGAGGAGCAATGGAAC	17453	CDS	Cd28	ENSMUST00000027165	sense	0.959459	0.536331	NO
732	CGTTGTCTAGGTAAGGCGGA	CTCTCGTTGTCTAGGTAAGGCGGAGGGTAC	17429	CDS	Cd28	ENSMUST00000027165	antisense	0.945946	0.716714	NO
733	TGTAGGAATACCTGCAGCTG	AGGTTGTAGGAATACCTGCAGCTGAGGCTG	17186	CDS	Cd28	ENSMUST00000027165	antisense	0.932432	0.0757752	NO
734	TTGCTATCTACCACAAGCAG	CTCGTTGCTATCTACCACAAGCAGGGGCGA	17154	CDS	Cd28	ENSMUST00000027165	antisense	0.918919	0.703597	NO
735	GCTTGTGGTAGATAGCAACG	CCCTGCTTGTGGTAGATAGCAACGAGGTCA	17170	CDS	Cd28	ENSMUST00000027165	sense	0.905405	0.925613	NO
736	TGACGTGCAGATTCCAGAGA	TGATTGACGTGCAGATTCCAGAGACGGAAC	17366	CDS	Cd28	ENSMUST00000027165	antisense	0.891892	0.370992	NO
737	CTCTCGTTGTCTAGGTAAGG	GCTCCTCTCGTTGTCTAGGTAAGGCGGAGG	17433	CDS	Cd28	ENSMUST00000027165	antisense	0.878378	0.257978	NO
738	TTCTTCTCAGTTCAAGTAAC	CAACTTCTTCTCAGTTCAAGTAACAGGTAA	667	CDS	Cd28	ENSMUST00000027165	sense	0.864865	0.0592306	NO
739	TTCCGGGCATCCCTGTACAA	GGAATTCCGGGCATCCCTGTACAAGGGCGT	17237	CDS	Cd28	ENSMUST00000027165	sense	0.851351	0.467785	NO
740	TCGGCATTCGAGCGAAACTG	GAACTCGGCATTCGAGCGAAACTGGGGCTG	17301	CDS	Cd28	ENSMUST00000027165	antisense	0.837838	0.540522	NO
741	ACCAGTGCCCAAAACAGCTT	CACGACCAGTGCCCAAAACAGCTTAGGAGA	19455	CDS	Cd28	ENSMUST00000027165	antisense	0.824324	0.244777	NO
742	ACATGAACATGACTCCCCGG	GACTACATGAACATGACTCCCCGGAGGCCT	23854	CDS	Cd28	ENSMUST00000027165	sense	0.810811	0.766152	NO
743	GACACTCAGGCTGCTGTTCT	CAATGACACTCAGGCTGCTGTTCTTGGCTC	636	CDS	Cd28	ENSMUST00000027165	sense	0.797297	0.00326882	NO
744	GCTGTTCACGCCCTTGTACA	CGTCGCTGTTCACGCCCTTGTACAGGGATG	17236	CDS	Cd28	ENSMUST00000027165	antisense	0.783784	0.408601	NO
745	CTCCTCTCGTTGTCTAGGTA	ATTGCTCCTCTCGTTGTCTAGGTAAGGCGG	17436	CDS	Cd28	ENSMUST00000027165	antisense	0.77027	0.0390046	NO
746	CGCCTTACCTAGACAACGAG	CCTCCGCCTTACCTAGACAACGAGAGGAGC	17445	CDS	Cd28	ENSMUST00000027165	sense	0.756757	0.559139	NO
747	TCGTTGTCTAGGTAAGGCGG	CCTCTCGTTGTCTAGGTAAGGCGGAGGGTA	17430	CDS	Cd28	ENSMUST00000027165	antisense	0.743243	0.455469	NO
748	TTATGGCTTGCTAGTGACAG	TTTGTTATGGCTTGCTAGTGACAGTGGCTC	19513	CDS	Cd28	ENSMUST00000027165	sense	0.72973	0.341685	NO
749	ATAGGGGTCCCTGTCAGGGG	CTGGATAGGGGTCCCTGTCAGGGGCGGTAC	23925	CDS	Cd28	ENSMUST00000027165	antisense	0.716216	0.76415	NO
750	CAAGGGCGTGAACAGCGACG	TGTACAAGGGCGTGAACAGCGACGTGGAAG	17254	CDS	Cd28	ENSMUST00000027165	sense	0.702703	0.591494	NO
751	ACTACATGAACATGACTCCC	AGTGACTACATGAACATGACTCCCCGGAGG	23851	CDS	Cd28	ENSMUST00000027165	sense	0.689189	0.144391	NO
752	CGAGTGAGCCCAGGCCTCCG	CTTTCGAGTGAGCCCAGGCCTCCGGGGAGT	23857	CDS	Cd28	ENSMUST00000027165	antisense	0.675676	0.416136	NO
753	TTCCTTTGCGAGAAGGTTGT	GGAATTCCTTTGCGAGAAGGTTGTAGGAAT	17203	CDS	Cd28	ENSMUST00000027165	antisense	0.662162	0.0973107	NO
754	ATTCCGGGCATCCCTGTACA	AGGAATTCCGGGCATCCCTGTACAAGGGCG	17236	CDS	Cd28	ENSMUST00000027165	sense	0.648649	0.121327	NO
755	CCCTTCAGAAAACAAGATTT	TTTTCCCTTCAGAAAACAAGATTTTGGTAA	17131	CDS	Cd28	ENSMUST00000027165	sense	0.635135	0.05255	NO
756	AAGTCTCTGGCAGGGGCGTA	TGCAAAGTCTCTGGCAGGGGCGTAGGGCTG	23893	CDS	Cd28	ENSMUST00000027165	antisense	0.621622	0.0845976	NO
757	ACGCTGCAAAGTCTCTGGCA	CGGTACGCTGCAAAGTCTCTGGCAGGGGCG	23901	CDS	Cd28	ENSMUST00000027165	antisense	0.608108	0.102728	NO
758	TGCCGAGTTCAACTGCGACG	CGAATGCCGAGTTCAACTGCGACGGGGATT	17329	CDS	Cd28	ENSMUST00000027165	sense	0.594595	0.33853	NO
759	TCGAGTGAGCCCAGGCCTCC	GCTTTCGAGTGAGCCCAGGCCTCCGGGGAG	23858	CDS	Cd28	ENSMUST00000027165	antisense	0.581081	0.024339	NO
760	AATGCCGAGTTCAACTGCGA	CTCGAATGCCGAGTTCAACTGCGACGGGGA	17327	CDS	Cd28	ENSMUST00000027165	sense	0.567568	0.416767	NO
761	ACGAGGTCAGCCTCAGCTGC	AGCAACGAGGTCAGCCTCAGCTGCAGGTAT	17187	CDS	Cd28	ENSMUST00000027165	sense	0.554054	0.0564561	NO
762	CTCTGGCAGGGGCGTAGGGC	AAGTCTCTGGCAGGGGCGTAGGGCTGGTAA	23889	CDS	Cd28	ENSMUST00000027165	antisense	0.540541	0.0185181	YES
763	AGCGACGTGGAAGTCTGTGT	GAACAGCGACGTGGAAGTCTGTGTCGGGAA	17267	CDS	Cd28	ENSMUST00000027165	sense	0.527027	0.138026	NO
764	CATTGCTCCTCTCGTTGTCT	GTTCCATTGCTCCTCTCGTTGTCTAGGTAA	17441	CDS	Cd28	ENSMUST00000027165	antisense	0.513514	0.0384821	NO
765	GCAGCGTACCGCCCCTGACA	CTTTGCAGCGTACCGCCCCTGACAGGGACC	23928	CDS	Cd28	ENSMUST00000027165	sense	0.5	0.235567	NO
766	AAAGTCTCTGGCAGGGGCGT	CTGCAAAGTCTCTGGCAGGGGCGTAGGGCT	23894	CDS	Cd28	ENSMUST00000027165	antisense	0.486486	0.0330902	NO
767	CTAGCAAGCCATAACAAAAC	GTCACTAGCAAGCCATAACAAAACAGGACT	19493	CDS	Cd28	ENSMUST00000027165	antisense	0.472973	0.27004	NO
768	TGGGCACTGGTCGTGGTTGC	GTTTTGGGCACTGGTCGTGGTTGCTGGAGT	19478	CDS	Cd28	ENSMUST00000027165	sense	0.459459	0.011705	NO
769	TAAGGCTTTCGAGTGAGCCC	CTGGTAAGGCTTTCGAGTGAGCCCAGGCCT	23866	CDS	Cd28	ENSMUST00000027165	antisense	0.445946	0.175286	NO
770	GCGACGTGGAAGTCTGTGTC	AACAGCGACGTGGAAGTCTGTGTCGGGAAT	17268	CDS	Cd28	ENSMUST00000027165	sense	0.432432	0.0342842	NO
771	GTTCCTTCTACTATTTGTCT	GTCTGTTCCTTCTACTATTTGTCTAGGGGG	23801	CDS	Cd28	ENSMUST00000027165	antisense	0.418919	0.0264636	NO
772	GCAGGGGCGTAGGGCTGGTA	TCTGGCAGGGGCGTAGGGCTGGTAAGGCTT	23884	CDS	Cd28	ENSMUST00000027165	antisense	0.405405	0.0498033	YES
773	AAAGCAGTCGCCCCTGCTTG	TGGTAAAGCAGTCGCCCCTGCTTGTGGTAG	17155	CDS	Cd28	ENSMUST00000027165	sense	0.391892	0.0648357	NO
774	CGCTGCAAAGTCTCTGGCAG	GGTACGCTGCAAAGTCTCTGGCAGGGGCGT	23900	CDS	Cd28	ENSMUST00000027165	antisense	0.378378	0.101655	NO
775	ATCCCCGTCGCAGTTGAACT	CGAAATCCCCGTCGCAGTTGAACTCGGCAT	17320	CDS	Cd28	ENSMUST00000027165	antisense	0.364865	0.156646	NO
776	CGTTGCTATCTACCACAAGC	ACCTCGTTGCTATCTACCACAAGCAGGGGC	17156	CDS	Cd28	ENSMUST00000027165	antisense	0.351351	0.162701	NO
777	CGAGCGAAACTGGGGCTGAT	CATTCGAGCGAAACTGGGGCTGATAGGTAA	17293	CDS	Cd28	ENSMUST00000027165	antisense	0.337838	0.188471	NO
778	TGCAGCGTACCGCCCCTGAC	ACTTTGCAGCGTACCGCCCCTGACAGGGAC	23927	CDS	Cd28	ENSMUST00000027165	sense	0.324324	0.059495	NO
779	AGTGGCTCTTTGTGTTATCT	TGACAGTGGCTCTTTGTGTTATCTGGGTAA	19531	CDS	Cd28	ENSMUST00000027165	sense	0.310811	0.0176656	NO
780	GGAACTATTATTCACATAAA	CAATGGAACTATTATTCACATAAAAGGTAA	17474	CDS	Cd28	ENSMUST00000027165	sense	0.297297	0.0672254	NO
781	TTCGAGTGAGCCCAGGCCTC	GGCTTTCGAGTGAGCCCAGGCCTCCGGGGA	23859	CDS	Cd28	ENSMUST00000027165	antisense	0.283784	0.0112968	NO
782	TGGATAGGGGTCCCTGTCAG	CTTCTGGATAGGGGTCCCTGTCAGGGGCGG	23928	CDS	Cd28	ENSMUST00000027165	antisense	0.27027	0.0399567	NO
783	TTCCTACAACCTTCTCGCAA	GGTATTCCTACAACCTTCTCGCAAAGGAAT	17212	CDS	Cd28	ENSMUST00000027165	sense	0.256757	0.0940849	NO
784	GCGGTACGCTGCAAAGTCTC	AGGGGCGGTACGCTGCAAAGTCTCTGGCAG	23906	CDS	Cd28	ENSMUST00000027165	antisense	0.243243	0.108924	NO
785	CCCCCTAGACAAATAGTAGA	TTCCCCCCCTAGACAAATAGTAGAAGGAAC	23809	CDS	Cd28	ENSMUST00000027165	sense	0.22973	0.25528	NO
786	CCTTCTCGCAAAGGAATTCC	ACAACCTTCTCGCAAAGGAATTCCGGGCAT	17221	CDS	Cd28	ENSMUST00000027165	sense	0.216216	0.0689229	NO
787	TACGCTGCAAAGTCTCTGGC	GCGGTACGCTGCAAAGTCTCTGGCAGGGGC	23902	CDS	Cd28	ENSMUST00000027165	antisense	0.202703	0.123255	NO
788	TGTTCATGTAGTCACTTTGA	GTCATGTTCATGTAGTCACTTTGAAGGAGT	23829	CDS	Cd28	ENSMUST00000027165	antisense	0.189189	0.118648	NO
789	CCCGGAATTCCTTTGCGAGA	GATGCCCGGAATTCCTTTGCGAGAAGGTTG	17210	CDS	Cd28	ENSMUST00000027165	antisense	0.175676	0.162863	NO
790	ACCTTCTCGCAAAGGAATTC	TACAACCTTCTCGCAAAGGAATTCCGGGCA	17220	CDS	Cd28	ENSMUST00000027165	sense	0.162162	0.067052	NO
791	CGCTGTTCACGCCCTTGTAC	ACGTCGCTGTTCACGCCCTTGTACAGGGAT	17237	CDS	Cd28	ENSMUST00000027165	antisense	0.148649	0.0369778	NO
792	TGGAAGTCTGTGTCGGGAAT	GACGTGGAAGTCTGTGTCGGGAATGGGAAT	17274	CDS	Cd28	ENSMUST00000027165	sense	0.135135	0.114747	NO
793	ACTCGGCATTCGAGCGAAAC	TTGAACTCGGCATTCGAGCGAAACTGGGGC	17303	CDS	Cd28	ENSMUST00000027165	antisense	0.121622	0.0305634	NO
794	AGTCATCTCCTAAGCTGTTT	ACTCAGTCATCTCCTAAGCTGTTTTGGGCA	19458	CDS	Cd28	ENSMUST00000027165	sense	0.108108	0.033588	NO
795	ACATGACTCCCCGGAGGCCT	ATGAACATGACTCCCCGGAGGCCTGGGCTC	23860	CDS	Cd28	ENSMUST00000027165	sense	0.0945946	0.268833	NO
796	CGCCCTTGTACAGGGATGCC	TTCACGCCCTTGTACAGGGATGCCCGGAAT	17228	CDS	Cd28	ENSMUST00000027165	antisense	0.0810811	0.164726	NO
797	GTGGAAGTCTGTGTCGGGAA	CGACGTGGAAGTCTGTGTCGGGAATGGGAA	17273	CDS	Cd28	ENSMUST00000027165	sense	0.0675676	0.0411528	NO
798	ATGCCGAGTTCAACTGCGAC	TCGAATGCCGAGTTCAACTGCGACGGGGAT	17328	CDS	Cd28	ENSMUST00000027165	sense	0.0540541	0.151166	NO
799	AACATGACTCCCCGGAGGCC	CATGAACATGACTCCCCGGAGGCCTGGGCT	23859	CDS	Cd28	ENSMUST00000027165	sense	0.0405405	0.0182749	NO
800	CAGTGGCTCTTTGTGTTATC	GTGACAGTGGCTCTTTGTGTTATCTGGGTA	19530	CDS	Cd28	ENSMUST00000027165	sense	0.027027	0.0338862	NO
801	CTCGGCATTCGAGCGAAACT	TGAACTCGGCATTCGAGCGAAACTGGGGCT	17302	CDS	Cd28	ENSMUST00000027165	antisense	0.0135135	0.0252682	NO
802	AAACAGTGACGTTCCGTCTC	AACGAAACAGTGACGTTCCGTCTCTGGAAT	17364	CDS	Cd28	ENSMUST00000027165	sense	0	0.0217163	NO
803	TGGGGTGATTATGAGCACCG	GCCGTGGGGTGATTATGAGCACCGAGGAGT	899	CDS	CD33	ENST00000262262	antisense	0.967532	0.587148	NO
804	TGAGCATCGTAGACGCCAGG	TCCCTGAGCATCGTAGACGCCAGGAGGAGG	433	CDS	CD33	ENST00000262262	sense	0.965368	0.655357	NO
805	ATCCCTGGCACTCTAGAACC	CCTCATCCCTGGCACTCTAGAACCCGGCCA	774	CDS	CD33	ENST00000262262	sense	0.941558	0.155282	NO
806	GCCGTGGTCCTGGGGCCGTG	TGGTGCCGTGGTCCTGGGGCCGTGGGGTGA	917	CDS	CD33	ENST00000262262	antisense	0.9329	0.343482	NO
807	GAGTCAGTGACGGTACAGGA	GCAGGAGTCAGTGACGGTACAGGAGGGTTT	204	CDS	CD33	ENST00000262262	sense	0.928571	0.699802	NO
808	TGTCACATGCACAGAGAGCT	CACCTGTCACATGCACAGAGAGCTGGGGAG	509	CDS	CD33	ENST00000262262	antisense	0.922078	0.152547	NO
809	GGAACCAGTAACCATGAACT	TCCCGGAACCAGTAACCATGAACTGGGGAG	276	CDS	CD33	ENST00000262262	antisense	0.915584	0.245972	NO
810	GGAAGAAAGTGCAGGGCACG	GGATGGAAGAAAGTGCAGGGCACGAGGACG	225	CDS	CD33	ENST00000262262	antisense	0.91342	0.229304	NO
811	TGTCGTAGTAGGGTATGGGA	TTCTTGTCGTAGTAGGGTATGGGATGGAAG	246	CDS	CD33	ENST00000262262	antisense	0.911255	0.447699	NO
812	GTCACATGCACAGAGAGCTG	ACCTGTCACATGCACAGAGAGCTGGGGAGA	508	CDS	CD33	ENST00000262262	antisense	0.909091	0.481797	NO
813	ATGGGATGGAAGAAAGTGCA	GGGTATGGGATGGAAGAAAGTGCAGGGCAC	232	CDS	CD33	ENST00000262262	antisense	0.906926	0.134498	NO
814	GGAGTCAGTGACGGTACAGG	TGCAGGAGTCAGTGACGGTACAGGAGGGTT	203	CDS	CD33	ENST00000262262	sense	0.898268	0.433837	NO
815	TATATCCAGGGACTCTCCAG	CCATTATATCCAGGGACTCTCCAGTGGCCA	323	CDS	CD33	ENST00000262262	sense	0.896104	0.215766	NO
816	GCAAGTGCAGGAGTCAGTGA	GGCTGCAAGTGCAGGAGTCAGTGACGGTAC	194	CDS	CD33	ENST00000262262	sense	0.891775	0.761071	NO
817	GGCCGGGTTCTAGAGTGCCA	GAGTGGCCGGGTTCTAGAGTGCCAGGGATG	765	CDS	CD33	ENST00000262262	antisense	0.88961	0.499578	NO
818	CCTGGCGTCTACGATGCTCA	TCCTCCTGGCGTCTACGATGCTCAGGGAGC	419	CDS	CD33	ENST00000262262	antisense	0.887446	0.267468	NO
819	GAACCAGTAACCATGAACTG	CCCGGAACCAGTAACCATGAACTGGGGAGT	275	CDS	CD33	ENST00000262262	antisense	0.885281	0.640187	NO
820	GCATCGTAGACGCCAGGAGG	CTGAGCATCGTAGACGCCAGGAGGAGGGAT	436	CDS	CD33	ENST00000262262	sense	0.880952	0.205443	NO
821	GTTCTTGTCGTAGTAGGGTA	GGGAGTTCTTGTCGTAGTAGGGTATGGGAT	251	CDS	CD33	ENST00000262262	antisense	0.878788	0.102367	NO
822	GCAGGAGTCAGTGACGGTAC	AAGTGCAGGAGTCAGTGACGGTACAGGAGG	200	CDS	CD33	ENST00000262262	sense	0.857143	0.170005	NO
823	TGTTCCTACTGGGATCCCCA	CAGTTGTTCCTACTGGGATCCCCAAGGAGG	390	CDS	CD33	ENST00000262262	antisense	0.841991	0.435574	NO
824	TCCTGGCGTCTACGATGCTC	CTCCTCCTGGCGTCTACGATGCTCAGGGAG	420	CDS	CD33	ENST00000262262	antisense	0.839827	0.0481951	NO
825	GACAACCAGGAGAAGATCGG	AGCTGACAACCAGGAGAAGATCGGGGGTGT	838	CDS	CD33	ENST00000262262	antisense	0.837662	0.589685	NO
826	CGGTGCTCATAATCACCCCA	TCCTCGGTGCTCATAATCACCCCACGGCCC	913	CDS	CD33	ENST00000262262	sense	0.831169	0.804877	NO
827	TATGGGATGGAAGAAAGTGC	AGGGTATGGGATGGAAGAAAGTGCAGGGCA	233	CDS	CD33	ENST00000262262	antisense	0.824675	0.213384	NO
828	TGACAACCAGGAGAAGATCG	CAGCTGACAACCAGGAGAAGATCGGGGGTG	839	CDS	CD33	ENST00000262262	antisense	0.811688	0.328167	NO
829	CCACTCACCTGCCCACAGCA	ACAGCCACTCACCTGCCCACAGCAGGGGCA	75	CDS	CD33	ENST00000262262	antisense	0.807359	0.284666	NO
830	TGTGGCCACTGGAGAGTCCC	TGTTTGTGGCCACTGGAGAGTCCCTGGATA	317	CDS	CD33	ENST00000262262	antisense	0.794372	0.0327999	NO
831	CCCCAGGACTACTCACTCCT	TGGGCCCCAGGACTACTCACTCCTCGGTGC	893	CDS	CD33	ENST00000262262	sense	0.785714	0.181409	NO
832	TTCTTGTCGTAGTAGGGTAT	GGAGTTCTTGTCGTAGTAGGGTATGGGATG	250	CDS	CD33	ENST00000262262	antisense	0.785714	0.111574	NO
833	TGAACCATTATCCCTCCTCC	AGTATGAACCATTATCCCTCCTCCTGGCGT	437	CDS	CD33	ENST00000262262	antisense	0.785714	0.0426535	NO
834	CCGAGGAGTGAGTAGTCCTG	AGCACCGAGGAGTGAGTAGTCCTGGGGCCC	882	CDS	CD33	ENST00000262262	antisense	0.774892	0.473958	NO
835	CATCGTAGACGCCAGGAGGA	TGAGCATCGTAGACGCCAGGAGGAGGGATA	437	CDS	CD33	ENST00000262262	sense	0.766234	0.270423	NO
836	GTGAGTAGTCCTGGGGCCCA	AGGAGTGAGTAGTCCTGGGGCCCAGGGAGG	875	CDS	CD33	ENST00000262262	antisense	0.75974	0.105778	NO
837	CGAACTTCACCTGACAGGTC	CCAGCGAACTTCACCTGACAGGTCAGGTTG	945	CDS	CD33	ENST00000262262	antisense	0.755411	0.0706165	NO
838	CAGAGCAGGAGTGGTTCATG	AGACCAGAGCAGGAGTGGTTCATGGGGCCA	10114	CDS	CD33	ENST00000262262	sense	0.744589	0.0135012	NO
839	ACAGGTGACGTTGAGCTGGA	ACTTACAGGTGACGTTGAGCTGGATGGTTC	995	CDS	CD33	ENST00000262262	antisense	0.744589	0.348552	NO
840	TGTAACACCAGCTCCTCCAA	GGGCTGTAACACCAGCTCCTCCAATGGCCC	10126	CDS	CD33	ENST00000262262	antisense	0.742424	0.214483	NO
841	CCTCACTAGACTTGACCCAC	TTCTCCTCACTAGACTTGACCCACAGGCCC	739	CDS	CD33	ENST00000262262	sense	0.735931	0.155654	NO
842	GCTAGATCAAGAAGTACAGG	ACAAGCTAGATCAAGAAGTACAGGAGGAGA	356	CDS	CD33	ENST00000262262	sense	0.714286	0.612984	NO
843	TGTTCCCTGCTCACAGGCCC	GGGGTGTTCCCTGCTCACAGGCCCAGGACA	815	CDS	CD33	ENST00000262262	antisense	0.712121	0.189391	NO
844	TGGATATAATGGCTCCTTCC	TCCCTGGATATAATGGCTCCTTCCCGGAAC	297	CDS	CD33	ENST00000262262	antisense	0.705628	0.0675031	NO
845	CAAGCTAGATCAAGAAGTAC	CAAACAAGCTAGATCAAGAAGTACAGGAGG	353	CDS	CD33	ENST00000262262	sense	0.699134	0.0519898	NO
846	GGTGGGGGCAGCTGACAACC	GGGAGGTGGGGGCAGCTGACAACCAGGAGA	851	CDS	CD33	ENST00000262262	antisense	0.690476	0.0902186	NO
847	AGGCCCAAAATCCTCATCCC	CCACAGGCCCAAAATCCTCATCCCTGGCAC	759	CDS	CD33	ENST00000262262	sense	0.690476	0.056257	NO
848	AGGTTGGTGCCGTGGTCCTG	GGTCAGGTTGGTGCCGTGGTCCTGGGGCCG	925	CDS	CD33	ENST00000262262	antisense	0.683983	0.0353037	NO
849	GGGCAGATTCCGCCTCCTTG	CTCAGGGCAGATTCCGCCTCCTTGGGGATC	386	CDS	CD33	ENST00000262262	sense	0.679654	0.322705	NO
850	TCCTACTGGGATCCCCAAGG	TTGTTCCTACTGGGATCCCCAAGGAGGCGG	387	CDS	CD33	ENST00000262262	antisense	0.675325	0.0641146	NO
851	GGGGAGTTCTTGTCGTAGTA	AACTGGGGAGTTCTTGTCGTAGTAGGGTAT	256	CDS	CD33	ENST00000262262	antisense	0.67316	0.609218	NO
852	CATGGTTACTGGTTCCGGGA	AGTTCATGGTTACTGGTTCCGGGAAGGAGC	294	CDS	CD33	ENST00000262262	sense	0.67316	0.0722921	NO
853	GTGGTTCATGGGGCCATTGG	AGGAGTGGTTCATGGGGCCATTGGAGGAGC	10124	CDS	CD33	ENST00000262262	sense	0.655844	0.079372	YES
854	GACAAGAACTCCCCAGTTCA	CTACGACAAGAACTCCCCAGTTCATGGTTA	276	CDS	CD33	ENST00000262262	sense	0.634199	0.0301306	NO
855	CCATCAGAGTGAAGACCCAC	TCTCCCATCAGAGTGAAGACCCACAGGAGG	10532	CDS	CD33	ENST00000262262	sense	0.62987	0.355731	NO
856	ACCGAGGAGTGAGTAGTCCT	GAGCACCGAGGAGTGAGTAGTCCTGGGGCC	883	CDS	CD33	ENST00000262262	antisense	0.608225	0.0588434	NO
857	GACAGGTCAGGTTGGTGCCG	ACCTGACAGGTCAGGTTGGTGCCGTGGTCC	933	CDS	CD33	ENST00000262262	antisense	0.606061	0.288206	NO
858	TACTTCTTTCGGATGGAGAG	TTCATACTTCTTTCGGATGGAGAGAGGAAG	471	CDS	CD33	ENST00000262262	sense	0.606061	0.246223	NO
859	AGAAGTACAGGAGGAGACTC	ATCAAGAAGTACAGGAGGAGACTCAGGGCA	365	CDS	CD33	ENST00000262262	sense	0.606061	0.108626	NO
860	ACTCCCCAGTTCATGGTTAC	AAGAACTCCCCAGTTCATGGTTACTGGTTC	283	CDS	CD33	ENST00000262262	sense	0.597403	0.0716368	NO
861	GGAGTGGTTCATGGGGCCAT	AGCAGGAGTGGTTCATGGGGCCATTGGAGG	10121	CDS	CD33	ENST00000262262	sense	0.593074	0.0378415	YES
862	GCCACTCACCTGCCCACAGC	CACAGCCACTCACCTGCCCACAGCAGGGGC	76	CDS	CD33	ENST00000262262	antisense	0.590909	0.0544734	NO
863	GTGTCCTGGGCCTGTGAGCA	CTCTGTGTCCTGGGCCTGTGAGCAGGGAAC	822	CDS	CD33	ENST00000262262	sense	0.590909	0.0257994	NO
864	GCTACTGCTGCCCCTGCTGT	TGCTGCTACTGCTGCCCCTGCTGTGGGCAG	75	CDS	CD33	ENST00000262262	sense	0.580087	0.218647	NO
865	TCCAGCGAACTTCACCTGAC	CAGCTCCAGCGAACTTCACCTGACAGGTCA	950	CDS	CD33	ENST00000262262	antisense	0.580087	0.0688821	NO
866	GGGAAACAAGAGACCAGAGC	TGCAGGGAAACAAGAGACCAGAGCAGGAGT	10100	CDS	CD33	ENST00000262262	sense	0.577922	0.19035	NO
867	CATAATCACCCCACGGCCCC	TGCTCATAATCACCCCACGGCCCCAGGACC	920	CDS	CD33	ENST00000262262	sense	0.575758	0.044931	NO
868	CACCGAGGAGTGAGTAGTCC	TGAGCACCGAGGAGTGAGTAGTCCTGGGGC	884	CDS	CD33	ENST00000262262	antisense	0.575758	0.00783599	NO
869	GCAGAGACAAAGAGCGAGCA	TGAGGCAGAGACAAAGAGCGAGCAGGGCTG	10150	CDS	CD33	ENST00000262262	antisense	0.5671	0.559118	NO
870	CACTCACCTGCCCACAGCAG	CAGCCACTCACCTGCCCACAGCAGGGGCAG	74	CDS	CD33	ENST00000262262	antisense	0.564935	0.287791	NO
871	CTGACAACCAGGAGAAGATC	GCAGCTGACAACCAGGAGAAGATCGGGGGT	840	CDS	CD33	ENST00000262262	antisense	0.560606	0.0274777	NO
872	CTTCACCTGACAGGTCAGGT	CGAACTTCACCTGACAGGTCAGGTTGGTGC	941	CDS	CD33	ENST00000262262	antisense	0.547619	0.272569	NO
873	TCTAGCTTGTTTGTGGCCAC	TTGATCTAGCTTGTTTGTGGCCACTGGAGA	328	CDS	CD33	ENST00000262262	antisense	0.547619	0.110444	NO
874	GAAGTACAGGAGGAGACTCA	TCAAGAAGTACAGGAGGAGACTCAGGGCAG	366	CDS	CD33	ENST00000262262	sense	0.538961	0.311656	NO
875	TGCCGTGGTCCTGGGGCCGT	TTGGTGCCGTGGTCCTGGGGCCGTGGGGTG	918	CDS	CD33	ENST00000262262	antisense	0.538961	0.0175813	NO
876	ACTTACAGGTGACGTTGAGC	CAGCACTTACAGGTGACGTTGAGCTGGATG	999	CDS	CD33	ENST00000262262	antisense	0.536797	0.042204	NO
877	CGGAACCAGTAACCATGAAC	TTCCCGGAACCAGTAACCATGAACTGGGGA	277	CDS	CD33	ENST00000262262	antisense	0.52381	0.0379984	NO
878	GGCAGAGACAAAGAGCGAGC	ATGAGGCAGAGACAAAGAGCGAGCAGGGCT	10151	CDS	CD33	ENST00000262262	antisense	0.512987	0.0648963	NO
879	ACCCCACGGCCCCAGGACCA	AATCACCCCACGGCCCCAGGACCACGGCAC	927	CDS	CD33	ENST00000262262	sense	0.510823	0.0660128	NO
880	GTTCTAGAGTGCCAGGGATG	CCGGGTTCTAGAGTGCCAGGGATGAGGATT	759	CDS	CD33	ENST00000262262	antisense	0.493506	0.119056	NO
881	TCAGGTTGGTGCCGTGGTCC	CAGGTCAGGTTGGTGCCGTGGTCCTGGGGC	927	CDS	CD33	ENST00000262262	antisense	0.489177	0.00326049	NO
882	ACAGGCCCAGGACACAGAGC	GCTCACAGGCCCAGGACACAGAGCAGGTCA	803	CDS	CD33	ENST00000262262	antisense	0.478355	0.181322	NO
883	TACTGGGATCCCCAAGGAGG	TTCCTACTGGGATCCCCAAGGAGGCGGAAT	384	CDS	CD33	ENST00000262262	antisense	0.45671	0.299437	NO
884	ACCAGAGCAGGAGTGGTTCA	AGAGACCAGAGCAGGAGTGGTTCATGGGGC	10112	CDS	CD33	ENST00000262262	sense	0.45671	0.0101808	NO
885	GAACACCCCCGATCTTCTCC	CAGGGAACACCCCCGATCTTCTCCTGGTTG	844	CDS	CD33	ENST00000262262	sense	0.450216	0.0775715	NO
886	CGGCACCAACCTGACCTGTC	ACCACGGCACCAACCTGACCTGTCAGGTGA	947	CDS	CD33	ENST00000262262	sense	0.448052	0.033526	NO
887	CCCAGGACACAGAGCAGGTC	CAGGCCCAGGACACAGAGCAGGTCAGGTTT	798	CDS	CD33	ENST00000262262	antisense	0.448052	0.0253281	NO
888	ACCTGACCTGCTCTGTGTCC	AAAAACCTGACCTGCTCTGTGTCCTGGGCC	808	CDS	CD33	ENST00000262262	sense	0.448052	0.00492981	NO
889	AGTAGTCCTGGGGCCCAGGG	AGTGAGTAGTCCTGGGGCCCAGGGAGGTGG	872	CDS	CD33	ENST00000262262	antisense	0.443723	0.128874	NO
890	TGGTTCATACTTCTTTCGGA	ATAATGGTTCATACTTCTTTCGGATGGAGA	464	CDS	CD33	ENST00000262262	sense	0.439394	0.475692	NO
891	CTGCTGCCCCTGCTGTGGGC	GCTACTGCTGCCCCTGCTGTGGGCAGGTGA	79	CDS	CD33	ENST00000262262	sense	0.428571	0.0946274	NO
892	TGGGGAGTTCTTGTCGTAGT	GAACTGGGGAGTTCTTGTCGTAGTAGGGTA	257	CDS	CD33	ENST00000262262	antisense	0.428571	0.0177268	NO
893	GACGCCAGGAGGAGGGATAA	CGTAGACGCCAGGAGGAGGGATAATGGTTC	444	CDS	CD33	ENST00000262262	sense	0.422078	0.00780816	NO
894	GCTGACAACCAGGAGAAGAT	GGCAGCTGACAACCAGGAGAAGATCGGGGG	841	CDS	CD33	ENST00000262262	antisense	0.415584	0.477691	NO
895	CTGTCACATGCACAGAGAGC	TCACCTGTCACATGCACAGAGAGCTGGGGA	510	CDS	CD33	ENST00000262262	antisense	0.415584	0.0260382	NO
896	GCCTCCTTGGGGATCCCAGT	TTCCGCCTCCTTGGGGATCCCAGTAGGAAC	397	CDS	CD33	ENST00000262262	sense	0.41342	0.457713	NO
897	CATGGGGCCATTGGAGGAGC	GGTTCATGGGGCCATTGGAGGAGCTGGTGT	10130	CDS	CD33	ENST00000262262	sense	0.406926	0.0249468	YES
898	TGCTACTGCTGCCCCTGCTG	CTGCTGCTACTGCTGCCCCTGCTGTGGGCA	74	CDS	CD33	ENST00000262262	sense	0.400433	0.0270222	NO
899	CCTGGCTGCTTTCCTCCTGT	CTGTCCTGGCTGCTTTCCTCCTGTGGGTCT	10536	CDS	CD33	ENST00000262262	antisense	0.387446	0.472459	NO
900	TGCCCCATCACTCACCGGGG	AGGATGCCCCATCACTCACCGGGGAGGCTG	10602	CDS	CD33	ENST00000262262	antisense	0.378788	0.228425	NO
901	CAGCTCTCTGTGCATGTGAC	TCCCCAGCTCTCTGTGCATGTGACAGGTGA	522	CDS	CD33	ENST00000262262	sense	0.376623	0.24208	NO
902	TGTGTCCTGGGCCTGTGAGC	GCTCTGTGTCCTGGGCCTGTGAGCAGGGAA	821	CDS	CD33	ENST00000262262	sense	0.376623	0.0456943	NO
903	AGTTCATGGTTACTGGTTCC	CCCCAGTTCATGGTTACTGGTTCCGGGAAG	290	CDS	CD33	ENST00000262262	sense	0.367965	0.0221101	NO
904	CAGGTTGGTGCCGTGGTCCT	AGGTCAGGTTGGTGCCGTGGTCCTGGGGCC	926	CDS	CD33	ENST00000262262	antisense	0.363636	0.00737761	NO
905	ATGCTCACATGAAGAAGATG	GAAAATGCTCACATGAAGAAGATGAGGCAG	10172	CDS	CD33	ENST00000262262	antisense	0.352814	0.201774	NO
906	CCCTGAGCATCGTAGACGCC	TGCTCCCTGAGCATCGTAGACGCCAGGAGG	430	CDS	CD33	ENST00000262262	sense	0.352814	0.16053	NO
907	ACCTGTCAGGTGAAGTTCGC	CCTGACCTGTCAGGTGAAGTTCGCTGGAGC	960	CDS	CD33	ENST00000262262	sense	0.339827	0.0914338	NO
908	TCAGCTGCCCCCACCTCCCT	GTTGTCAGCTGCCCCCACCTCCCTGGGCCC	870	CDS	CD33	ENST00000262262	sense	0.335498	0.117733	NO
909	AGGGCAGATTCCGCCTCCTT	ACTCAGGGCAGATTCCGCCTCCTTGGGGAT	385	CDS	CD33	ENST00000262262	sense	0.333333	0.011247	NO
910	GGAAGGAGCCATTATATCCA	TCCGGGAAGGAGCCATTATATCCAGGGACT	311	CDS	CD33	ENST00000262262	sense	0.331169	0.776285	NO
911	AGGGAGCAGTTGTTCCTACT	GCTCAGGGAGCAGTTGTTCCTACTGGGATC	400	CDS	CD33	ENST00000262262	antisense	0.322511	0.0785047	NO
912	ATAATGGTTCATACTTCTTT	AGGGATAATGGTTCATACTTCTTTCGGATG	460	CDS	CD33	ENST00000262262	sense	0.322511	0.171166	NO
913	AGGGGCAGCAGTAGCAGCAG	CAGCAGGGGCAGCAGTAGCAGCAGCGGCAT	56	CDS	CD33	ENST00000262262	antisense	0.316017	0.255292	NO
914	CCCCACAGGGGCCCTGGCTA	GTTTCCCCACAGGGGCCCTGGCTATGGATC	155	CDS	CD33	ENST00000262262	sense	0.298701	0.0107192	NO
915	TCCTGGCTGCTTTCCTCCTG	GCTGTCCTGGCTGCTTTCCTCCTGTGGGTC	10537	CDS	CD33	ENST00000262262	antisense	0.290043	0.0378729	NO
916	CAGGGAGCAGTTGTTCCTAC	TGCTCAGGGAGCAGTTGTTCCTACTGGGAT	401	CDS	CD33	ENST00000262262	antisense	0.272727	0.0811319	NO
917	AAAGCAGCCAGGACAGCAGT	GAGGAAAGCAGCCAGGACAGCAGTGGGCAG	10558	CDS	CD33	ENST00000262262	sense	0.257576	0.287127	NO
918	CCTGGGGCCCAGGGAGGTGG	TAGTCCTGGGGCCCAGGGAGGTGGGGGCAG	866	CDS	CD33	ENST00000262262	antisense	0.253247	0.293997	YES
919	CAGCCAGGACAGCAGTGGGC	AAAGCAGCCAGGACAGCAGTGGGCAGGAAT	10562	CDS	CD33	ENST00000262262	sense	0.253247	0.073716	NO
920	ATGACACCCACCCTACCACA	AGGAATGACACCCACCCTACCACAGGGTCA	10586	CDS	CD33	ENST00000262262	sense	0.248918	0.79477	NO
921	ACAAGAGACCAGAGCAGGAG	GGAAACAAGAGACCAGAGCAGGAGTGGTTC	10105	CDS	CD33	ENST00000262262	sense	0.244589	0.138486	NO
922	CCTGACCTGCTCTGTGTCCT	AAAACCTGACCTGCTCTGTGTCCTGGGCCT	809	CDS	CD33	ENST00000262262	sense	0.242424	0.0383297	NO
923	GTCCTGGGGCCCAGGGAGGT	AGTAGTCCTGGGGCCCAGGGAGGTGGGGGC	868	CDS	CD33	ENST00000262262	antisense	0.238095	0.00238301	YES
924	TCCTGGGGCCCAGGGAGGTG	GTAGTCCTGGGGCCCAGGGAGGTGGGGGCA	867	CDS	CD33	ENST00000262262	antisense	0.231602	0.0217468	YES
925	AATGACACCCACCCTACCAC	CAGGAATGACACCCACCCTACCACAGGGTC	10585	CDS	CD33	ENST00000262262	sense	0.229437	0.176968	NO
926	GGGAAGGAGCCATTATATCC	TTCCGGGAAGGAGCCATTATATCCAGGGAC	310	CDS	CD33	ENST00000262262	sense	0.222944	0.0483664	NO
927	AGTGAGTAGTCCTGGGGCCC	GAGGAGTGAGTAGTCCTGGGGCCCAGGGAG	876	CDS	CD33	ENST00000262262	antisense	0.209957	0.0188718	NO
928	GAAATTTGGATCCATAGCCA	GCCAGAAATTTGGATCCATAGCCAGGGCCC	155	CDS	CD33	ENST00000262262	antisense	0.194805	0.315493	NO
929	AAATTTCTGGCTGCAAGTGC	ATCCAAATTTCTGGCTGCAAGTGCAGGAGT	182	CDS	CD33	ENST00000262262	sense	0.194805	0.0492562	NO
930	CCCCCACCTCCCTGGGCCCC	GCTGCCCCCACCTCCCTGGGCCCCAGGACT	877	CDS	CD33	ENST00000262262	sense	0.192641	0.00623657	NO
931	TGGAGAGTCCCTGGATATAA	CCACTGGAGAGTCCCTGGATATAATGGCTC	308	CDS	CD33	ENST00000262262	antisense	0.186147	0.137154	NO
932	CCAGAGCAGGAGTGGTTCAT	GAGACCAGAGCAGGAGTGGTTCATGGGGCC	10113	CDS	CD33	ENST00000262262	sense	0.186147	0.0828958	NO
933	GAAAGCAGCCAGGACAGCAG	GGAGGAAAGCAGCCAGGACAGCAGTGGGCA	10557	CDS	CD33	ENST00000262262	sense	0.179654	0.135805	NO
934	GTCAGCTGCCCCCACCTCCC	GGTTGTCAGCTGCCCCCACCTCCCTGGGCC	869	CDS	CD33	ENST00000262262	sense	0.179654	0.0133441	NO
935	GGCTGACCCTGTGGTAGGGT	GGGAGGCTGACCCTGTGGTAGGGTGGGTGT	10581	CDS	CD33	ENST00000262262	antisense	0.164502	0.0863908	NO
936	CAGGTGAAGTTCGCTGGAGC	CTGTCAGGTGAAGTTCGCTGGAGCTGGTGT	966	CDS	CD33	ENST00000262262	sense	0.142857	0.0247479	NO
937	TACCACAGGGTCAGCCTCCC	ACCCTACCACAGGGTCAGCCTCCCCGGTGA	10599	CDS	CD33	ENST00000262262	sense	0.132035	0.0208227	NO
938	CACCGGGGAGGCTGACCCTG	CACTCACCGGGGAGGCTGACCCTGTGGTAG	10590	CDS	CD33	ENST00000262262	antisense	0.127706	0.14945	NO
939	GGGGAGGCTGACCCTGTGGT	CACCGGGGAGGCTGACCCTGTGGTAGGGTG	10586	CDS	CD33	ENST00000262262	antisense	0.114719	0.201379	YES
940	CAGGGCAGATTCCGCCTCCT	GACTCAGGGCAGATTCCGCCTCCTTGGGGA	384	CDS	CD33	ENST00000262262	sense	0.112554	0.0190306	NO
941	CCCACAGGAGGAAAGCAGCC	AAGACCCACAGGAGGAAAGCAGCCAGGACA	10547	CDS	CD33	ENST00000262262	sense	0.103896	0.203528	NO
942	ATTCCTGCCCACTGCTGTCC	TGTCATTCCTGCCCACTGCTGTCCTGGCTG	10554	CDS	CD33	ENST00000262262	antisense	0.103896	0.00502923	NO
943	GGGAGGCTGACCCTGTGGTA	ACCGGGGAGGCTGACCCTGTGGTAGGGTGG	10585	CDS	CD33	ENST00000262262	antisense	0.0974026	0.260013	NO
944	TGGCCGGGTTCTAGAGTGCC	GGAGTGGCCGGGTTCTAGAGTGCCAGGGAT	766	CDS	CD33	ENST00000262262	antisense	0.0974026	0.0224977	NO
945	TGGCTATGGATCCAAATTTC	GCCCTGGCTATGGATCCAAATTTCTGGCTG	169	CDS	CD33	ENST00000262262	sense	0.0887446	0.018619	NO
946	GTGCCGTGGTCCTGGGGCCG	GTTGGTGCCGTGGTCCTGGGGCCGTGGGGT	919	CDS	CD33	ENST00000262262	antisense	0.0844156	0.0156029	NO
947	CAGTTCATGGTTACTGGTTC	TCCCCAGTTCATGGTTACTGGTTCCGGGAA	289	CDS	CD33	ENST00000262262	sense	0.0757576	0.0328755	NO
948	AGGCTGACCCTGTGGTAGGG	GGGGAGGCTGACCCTGTGGTAGGGTGGGTG	10582	CDS	CD33	ENST00000262262	antisense	0.0584416	0.0726352	NO
949	TTCTTGATCTAGCTTGTTTG	GTACTTCTTGATCTAGCTTGTTTGTGGCCA	335	CDS	CD33	ENST00000262262	antisense	0.0519481	0.0564761	NO
950	CGCTGGAGCTGGTGTGACTA	AGTTCGCTGGAGCTGGTGTGACTACGGAGA	977	CDS	CD33	ENST00000262262	sense	0.047619	0.0419159	NO
951	TGCACTTGCAGCCAGAAATT	CTCCTGCACTTGCAGCCAGAAATTTGGATC	169	CDS	CD33	ENST00000262262	antisense	0.04329	0.109575	NO
952	GGGAGATTTGTAACTGTATT	GCTGGGGAGATTTGTAACTGTATTTGGTAC	488	CDS	CD33	ENST00000262262	antisense	0.030303	0.0523812	NO
953	AGTCCTGGGGCCCAGGGAGG	GAGTAGTCCTGGGGCCCAGGGAGGTGGGGG	869	CDS	CD33	ENST00000262262	antisense	0.0238095	0.00423567	YES
954	AGTGCCAGGGATGAGGATTT	CTAGAGTGCCAGGGATGAGGATTTTGGGCC	752	CDS	CD33	ENST00000262262	antisense	0.021645	0.00460946	NO
955	CGGGGGTGTTCCCTGCTCAC	AGATCGGGGGTGTTCCCTGCTCACAGGCCC	821	CDS	CD33	ENST00000262262	antisense	0.0151515	0.0507005	NO
956	AGAAATTTGGATCCATAGCC	AGCCAGAAATTTGGATCCATAGCCAGGGCC	156	CDS	CD33	ENST00000262262	antisense	0.00865801	0.143254	NO
957	GCAGCCAATCCTGTGACAGA	CACTGCAGCCAATCCTGTGACAGACGGACC	1389	CDS	Cd43	ENSMUST00000049931	sense	0.992754	0.654833	NO
958	TGGGGCATGCTGGGTCCAGG	TCTTTGGGGCATGCTGGGTCCAGGTGGCGA	1034	CDS	Cd43	ENSMUST00000049931	sense	0.985507	0.258295	YES
959	GGTCTGCCCCCAGGGGCTGA	TTGTGGTCTGCCCCCAGGGGCTGATGGTCT	1178	CDS	Cd43	ENSMUST00000049931	antisense	0.978261	0.0642872	NO
960	GTACTTGGAGCTGTGATATG	AGAGGTACTTGGAGCTGTGATATGTGGGGT	1090	CDS	Cd43	ENSMUST00000049931	antisense	0.971014	0.0711989	NO
961	CTTGCTGGAAACTTCCTGAG	ATGTCTTGCTGGAAACTTCCTGAGAGGCAG	1301	CDS	Cd43	ENSMUST00000049931	antisense	0.963768	0.493719	NO
962	ACAACAGCAGTAGCGCCACG	CGCCACAACAGCAGTAGCGCCACGAGGGCC	1785	CDS	Cd43	ENSMUST00000049931	antisense	0.956522	0.667245	NO
963	GGGCCCTCGAGTGAGATGCA	TCTGGGGCCCTCGAGTGAGATGCATGGACT	1590	CDS	Cd43	ENSMUST00000049931	sense	0.949275	0.23342	NO
964	ACAATTCAGTAGTTTCCAAG	GAAGACAATTCAGTAGTTTCCAAGGGGGTC	1221	CDS	Cd43	ENSMUST00000049931	antisense	0.942029	0.538475	NO
965	GCTGCAGGTCCGTCTGTCAC	ATTGGCTGCAGGTCCGTCTGTCACAGGATT	1387	CDS	Cd43	ENSMUST00000049931	antisense	0.934783	0.249197	NO
966	TTCTTGGCTTGGTGACCTGG	TTGATTCTTGGCTTGGTGACCTGGTGGTTA	1709	CDS	Cd43	ENSMUST00000049931	antisense	0.927536	0.184151	NO
967	GATTGGCTGCAGTGACAGGA	ACAGGATTGGCTGCAGTGACAGGAGGGTCA	1365	CDS	Cd43	ENSMUST00000049931	antisense	0.92029	0.44769	NO
968	GACAATTCAGTAGTTTCCAA	AGAAGACAATTCAGTAGTTTCCAAGGGGGT	1222	CDS	Cd43	ENSMUST00000049931	antisense	0.913043	0.224484	NO
969	GCTGCAGTTCCGTCTGTCAC	AGATGCTGCAGTTCCGTCTGTCACAGGATT	1414	CDS	Cd43	ENSMUST00000049931	antisense	0.905797	0.0947823	NO
970	AGTTCCGTCTGTCACAGGAT	CTGCAGTTCCGTCTGTCACAGGATTGGCTG	1409	CDS	Cd43	ENSMUST00000049931	antisense	0.898551	0.295024	NO
971	CTTACTGTTGTAGCCACAGA	GGAGCTTACTGTTGTAGCCACAGAGGGTCC	1510	CDS	Cd43	ENSMUST00000049931	antisense	0.891304	0.218214	NO
972	GGACCCAGCATGCCCCAAAG	ACCTGGACCCAGCATGCCCCAAAGAGGAGG	1017	CDS	Cd43	ENSMUST00000049931	antisense	0.884058	0.383174	NO
973	GAAACTTCCTGAGAGGCAGT	GCTGGAAACTTCCTGAGAGGCAGTAGGCTC	1294	CDS	Cd43	ENSMUST00000049931	antisense	0.876812	0.121045	NO
974	CCCAAGATCCCATAACCACC	TCTACCCAAGATCCCATAACCACCAGGTCA	1705	CDS	Cd43	ENSMUST00000049931	sense	0.869565	0.604608	NO
975	CTGACCCCACAGAAACTGAT	GTCCCTGACCCCACAGAAACTGATGGGCTG	1134	CDS	Cd43	ENSMUST00000049931	antisense	0.862319	0.567158	NO
976	AACTGGTTGCTGTGGTAGCA	ACAGAACTGGTTGCTGTGGTAGCAGGGAGT	1605	CDS	Cd43	ENSMUST00000049931	antisense	0.855072	0.150809	NO
977	CCCAGCATGCCCCAAAGAGG	TGGACCCAGCATGCCCCAAAGAGGAGGAGA	1014	CDS	Cd43	ENSMUST00000049931	antisense	0.847826	0.217922	NO
978	GCTGGCATTCTGGGCTTCAG	ATGGGCTGGCATTCTGGGCTTCAGAGGTAC	1112	CDS	Cd43	ENSMUST00000049931	antisense	0.84058	0.301809	NO
979	GCTGTGATATGTGGGGTAGA	TGGAGCTGTGATATGTGGGGTAGATGGTAG	1081	CDS	Cd43	ENSMUST00000049931	antisense	0.833333	0.284986	NO
980	GCACCTTCTCCTCCTCTTTG	CCTTGCACCTTCTCCTCCTCTTTGGGGCAT	1016	CDS	Cd43	ENSMUST00000049931	sense	0.826087	0.353422	NO
981	AGACAATTCAGTAGTTTCCA	AAGAAGACAATTCAGTAGTTTCCAAGGGGG	1223	CDS	Cd43	ENSMUST00000049931	antisense	0.818841	0.0687805	NO
982	CCACAGCTACTGGGTCTCTG	GTCACCACAGCTACTGGGTCTCTGGGGCCC	1570	CDS	Cd43	ENSMUST00000049931	sense	0.811594	0.389198	NO
983	CCAGCCCATCAGTTTCTGTG	AATGCCAGCCCATCAGTTTCTGTGGGGTCA	1141	CDS	Cd43	ENSMUST00000049931	sense	0.804348	0.387459	NO
984	CAATTCAGTAGTTTCCAAGG	AAGACAATTCAGTAGTTTCCAAGGGGGTCA	1220	CDS	Cd43	ENSMUST00000049931	antisense	0.797101	0.235121	NO
985	TCACCAAGCCAAGAATCAAG	CAGGTCACCAAGCCAAGAATCAAGTGGCAT	1728	CDS	Cd43	ENSMUST00000049931	sense	0.789855	0.694446	NO
986	AGGTCCGTCTGTCACAGGAT	CTGCAGGTCCGTCTGTCACAGGATTGGCTG	1382	CDS	Cd43	ENSMUST00000049931	antisense	0.782609	0.240088	NO
987	ACTTGGAGCTGTGATATGTG	AGGTACTTGGAGCTGTGATATGTGGGGTAG	1088	CDS	Cd43	ENSMUST00000049931	antisense	0.775362	0.500525	NO
988	CCCAGTAGCTGTGGTGACAG	GAGACCCAGTAGCTGTGGTGACAGGGGGAC	1550	CDS	Cd43	ENSMUST00000049931	antisense	0.768116	0.131625	NO
989	CACCACCAAGGCAATAAGCA	AAACCACCACCAAGGCAATAAGCATGGGCA	1754	CDS	Cd43	ENSMUST00000049931	antisense	0.76087	0.0629947	NO
990	TCTTCTTTGGAGACTTCTGC	ATTGTCTTCTTTGGAGACTTCTGCTGGTGC	1254	CDS	Cd43	ENSMUST00000049931	sense	0.753623	0.305622	NO
991	TGGGATTGTGGTCTGCCCCC	AAACTGGGATTGTGGTCTGCCCCCAGGGGC	1187	CDS	Cd43	ENSMUST00000049931	antisense	0.746377	0.0842052	NO
992	AGAGGCAAAAGCGGAGGACT	CGCCAGAGGCAAAAGCGGAGGACTGGGGCC	1825	CDS	Cd43	ENSMUST00000049931	sense	0.73913	0.0233327	NO
993	TTCTGTGGAGAGTTCCAGTG	CCAGTTCTGTGGAGAGTTCCAGTGTGGCCC	1637	CDS	Cd43	ENSMUST00000049931	sense	0.731884	0.21879	NO
994	GGTCAAAGAAACTGGGATTG	AGGGGGTCAAAGAAACTGGGATTGTGGTCT	1199	CDS	Cd43	ENSMUST00000049931	antisense	0.724638	0.0194394	NO
995	GGGTCACTGGCTACATTTGA	AGGAGGGTCACTGGCTACATTTGATGGTTC	1345	CDS	Cd43	ENSMUST00000049931	antisense	0.717391	0.112882	NO
996	ACAAGCTCTAACGAGACCAG	GACAACAAGCTCTAACGAGACCAGTGGACC	1497	CDS	Cd43	ENSMUST00000049931	sense	0.710145	0.627484	NO
997	ACCACCAAGGCAATAAGCAT	AACCACCACCAAGGCAATAAGCATGGGCAC	1753	CDS	Cd43	ENSMUST00000049931	antisense	0.702899	0.363323	NO
998	CGAGCCCAGACAGTCTGCAG	GTGGCGAGCCCAGACAGTCTGCAGAGGACG	1057	CDS	Cd43	ENSMUST00000049931	sense	0.695652	0.412255	NO
999	GCTTACTGTTGTAGCCACAG	TGGAGCTTACTGTTGTAGCCACAGAGGGTC	1511	CDS	Cd43	ENSMUST00000049931	antisense	0.688406	0.392171	NO
1000	GTCAGGGACAGTGGACTCGA	TGGGGTCAGGGACAGTGGACTCGAAGGAGA	1163	CDS	Cd43	ENSMUST00000049931	sense	0.681159	0.0782911	NO
1001	TGTGGCGCCAGAGGCAAAAG	CTGTTGTGGCGCCAGAGGCAAAAGCGGAGG	1816	CDS	Cd43	ENSMUST00000049931	sense	0.673913	0.40711	NO
1002	TACTTGGAGCTGTGATATGT	GAGGTACTTGGAGCTGTGATATGTGGGGTA	1089	CDS	Cd43	ENSMUST00000049931	antisense	0.666667	0.0242296	NO
1003	AGGAGACCATCAGCCCCTGG	TCGAAGGAGACCATCAGCCCCTGGGGGCAG	1183	CDS	Cd43	ENSMUST00000049931	sense	0.65942	0.437791	NO
1004	GAGAGTTCCAGTGTGGCCCG	TGTGGAGAGTTCCAGTGTGGCCCGTGGCAC	1644	CDS	Cd43	ENSMUST00000049931	sense	0.652174	0.185962	NO
1005	CGAGACCAGTGGACCCTCTG	CTAACGAGACCAGTGGACCCTCTGTGGCTA	1508	CDS	Cd43	ENSMUST00000049931	sense	0.644928	0.0732077	NO
1006	AAAGAGGAGGAGAAGGTGCA	CCCCAAAGAGGAGGAGAAGGTGCAAGGCCA	1001	CDS	Cd43	ENSMUST00000049931	antisense	0.637681	0.119357	NO
1007	GCATCTACATCTATCTCTAA	TGCAGCATCTACATCTATCTCTAAAGGAAC	1446	CDS	Cd43	ENSMUST00000049931	sense	0.630435	0.163356	NO
1008	ATGCCCCAAAGAGGAGGAGA	CAGCATGCCCCAAAGAGGAGGAGAAGGTGC	1008	CDS	Cd43	ENSMUST00000049931	antisense	0.623188	0.0972953	NO
1009	GTTAGAGCTTGTTGTCACAG	TCTCGTTAGAGCTTGTTGTCACAGTGGTGG	1475	CDS	Cd43	ENSMUST00000049931	antisense	0.615942	0.366407	NO
1010	ACAGTAAGCTCCAAGACCAG	TACAACAGTAAGCTCCAAGACCAGTGGTCC	1536	CDS	Cd43	ENSMUST00000049931	sense	0.608696	0.722456	NO
1011	ACCCAGTAGCTGTGGTGACA	AGAGACCCAGTAGCTGTGGTGACAGGGGGA	1551	CDS	Cd43	ENSMUST00000049931	antisense	0.601449	0.021254	NO
1012	CAACAGCAGTAGCGCCACGA	GCCACAACAGCAGTAGCGCCACGAGGGCCA	1784	CDS	Cd43	ENSMUST00000049931	antisense	0.594203	0.286074	NO
1013	TCGTCCTCTGCAGACTGTCT	ATCGTCGTCCTCTGCAGACTGTCTGGGCTC	1050	CDS	Cd43	ENSMUST00000049931	antisense	0.586957	0.0366135	NO
1014	CCCCAGAGACCCAGTAGCTG	AGGGCCCCAGAGACCCAGTAGCTGTGGTGA	1559	CDS	Cd43	ENSMUST00000049931	antisense	0.57971	0.129303	NO
1015	ACCTGAGCCTACTGCCTCTC	CTGTACCTGAGCCTACTGCCTCTCAGGAAG	1298	CDS	Cd43	ENSMUST00000049931	sense	0.572464	0.0189958	NO
1016	GGATTGGCTGCAGTGACAGG	CACAGGATTGGCTGCAGTGACAGGAGGGTC	1366	CDS	Cd43	ENSMUST00000049931	antisense	0.565217	0.48642	NO
1017	CCAGTAGCTGTGGTGACAGG	AGACCCAGTAGCTGTGGTGACAGGGGGACC	1549	CDS	Cd43	ENSMUST00000049931	antisense	0.557971	0.372218	NO
1018	AAGGAGACCATCAGCCCCTG	CTCGAAGGAGACCATCAGCCCCTGGGGGCA	1182	CDS	Cd43	ENSMUST00000049931	sense	0.550725	0.0832758	NO
1019	GGCAGTAGGCTCAGGTACAG	GAGAGGCAGTAGGCTCAGGTACAGGGGTGC	1280	CDS	Cd43	ENSMUST00000049931	antisense	0.543478	0.215854	NO
1020	CCTGACCCCACAGAAACTGA	TGTCCCTGACCCCACAGAAACTGATGGGCT	1135	CDS	Cd43	ENSMUST00000049931	antisense	0.536232	0.121038	NO
1021	TACCACAGCAACCAGTTCTG	CTGCTACCACAGCAACCAGTTCTGTGGAGA	1622	CDS	Cd43	ENSMUST00000049931	sense	0.528986	0.211121	NO
1022	TCGTGGCGCTACTGCTGTTG	GCCCTCGTGGCGCTACTGCTGTTGTGGCGC	1798	CDS	Cd43	ENSMUST00000049931	sense	0.521739	0.0271257	NO
1023	TTCTGGGCTTCAGAGGTACT	GGCATTCTGGGCTTCAGAGGTACTTGGAGC	1105	CDS	Cd43	ENSMUST00000049931	antisense	0.514493	0.0673598	NO
1024	CTCCACAGAACTGGTTGCTG	AACTCTCCACAGAACTGGTTGCTGTGGTAG	1613	CDS	Cd43	ENSMUST00000049931	antisense	0.507246	0.156474	NO
1025	GAGGGCCAAAACCACCACCA	CCACGAGGGCCAAAACCACCACCAAGGCAA	1766	CDS	Cd43	ENSMUST00000049931	antisense	0.5	0.160744	NO
1026	AGTCCATGCATCTCACTCGA	AGGGAGTCCATGCATCTCACTCGAGGGCCC	1582	CDS	Cd43	ENSMUST00000049931	antisense	0.492754	0.625651	NO
1027	ACCACAGCTACTGGGTCTCT	TGTCACCACAGCTACTGGGTCTCTGGGGCC	1569	CDS	Cd43	ENSMUST00000049931	sense	0.485507	0.00283646	NO
1028	GGGATCTTGGGTAGACGTCG	TTATGGGATCTTGGGTAGACGTCGTGGATG	1682	CDS	Cd43	ENSMUST00000049931	antisense	0.478261	0.268278	NO
1029	CATGCTTATTGCCTTGGTGG	TGCCCATGCTTATTGCCTTGGTGGTGGTTT	1766	CDS	Cd43	ENSMUST00000049931	sense	0.471014	0.271307	NO
1030	GAGTCCATGCATCTCACTCG	CAGGGAGTCCATGCATCTCACTCGAGGGCC	1583	CDS	Cd43	ENSMUST00000049931	antisense	0.463768	0.170037	NO
1031	CTTGTTGTCACAGTGGTGGG	AGAGCTTGTTGTCACAGTGGTGGGGGGTGC	1468	CDS	Cd43	ENSMUST00000049931	antisense	0.456522	0.420756	NO
1032	TGTAGCCACAGAGGGTCCAC	CTGTTGTAGCCACAGAGGGTCCACTGGTCT	1502	CDS	Cd43	ENSMUST00000049931	antisense	0.449275	0.119482	NO
1033	TGCCAGCCCATCAGTTTCTG	AGAATGCCAGCCCATCAGTTTCTGTGGGGT	1139	CDS	Cd43	ENSMUST00000049931	sense	0.442029	0.0317434	NO
1034	ACTGGAACTCTCCACAGAAC	CCACACTGGAACTCTCCACAGAACTGGTTG	1622	CDS	Cd43	ENSMUST00000049931	antisense	0.434783	0.189172	NO
1035	GACTGTCTGGGCTCGCCACC	TGCAGACTGTCTGGGCTCGCCACCTGGACC	1038	CDS	Cd43	ENSMUST00000049931	antisense	0.427536	0.123677	NO
1036	GAAGGAGACCATCAGCCCCT	ACTCGAAGGAGACCATCAGCCCCTGGGGGC	1181	CDS	Cd43	ENSMUST00000049931	sense	0.42029	0.148897	NO
1037	TCCTCCTCTTTGGGGCATGC	CTTCTCCTCCTCTTTGGGGCATGCTGGGTC	1024	CDS	Cd43	ENSMUST00000049931	sense	0.413043	0.0204881	NO
1038	AGGTACAGGGGTGCTCATGC	GCTCAGGTACAGGGGTGCTCATGCTGGCAC	1268	CDS	Cd43	ENSMUST00000049931	antisense	0.405797	0.0123683	NO
1039	GCTGGAAACTGAGGTGCCAC	TTCTGCTGGAAACTGAGGTGCCACGGGCCA	1649	CDS	Cd43	ENSMUST00000049931	antisense	0.398551	0.212412	NO
1040	TACTGCTGTTGTGGCGCCAG	GCGCTACTGCTGTTGTGGCGCCAGAGGCAA	1807	CDS	Cd43	ENSMUST00000049931	sense	0.391304	0.0828159	NO
1041	CCTGGTGGTTATGGGATCTT	GTGACCTGGTGGTTATGGGATCTTGGGTAG	1694	CDS	Cd43	ENSMUST00000049931	antisense	0.384058	0.234081	NO
1042	AAGCAGTGCTGATGTCTTGC	CTGGAAGCAGTGCTGATGTCTTGCTGGAAA	1316	CDS	Cd43	ENSMUST00000049931	antisense	0.376812	0.0739595	NO
1043	GGATTGTGGTCTGCCCCCAG	ACTGGGATTGTGGTCTGCCCCCAGGGGCTG	1185	CDS	Cd43	ENSMUST00000049931	antisense	0.369565	0.281488	NO
1044	AGGCAGTAGGCTCAGGTACA	TGAGAGGCAGTAGGCTCAGGTACAGGGGTG	1281	CDS	Cd43	ENSMUST00000049931	antisense	0.362319	0.0400212	NO
1045	GGCGCCAGAGGCAAAAGCGG	TTGTGGCGCCAGAGGCAAAAGCGGAGGACT	1819	CDS	Cd43	ENSMUST00000049931	sense	0.355072	0.578363	NO
1046	ACAGGATTGGCTGCAGTGAC	TGTCACAGGATTGGCTGCAGTGACAGGAGG	1369	CDS	Cd43	ENSMUST00000049931	antisense	0.347826	0.0223019	NO
1047	AGAGCTTGTTGTCACAGTGG	CGTTAGAGCTTGTTGTCACAGTGGTGGGGG	1472	CDS	Cd43	ENSMUST00000049931	antisense	0.34058	0.0843401	NO
1048	TGAGGTGCCACGGGCCACAC	AAACTGAGGTGCCACGGGCCACACTGGAAC	1640	CDS	Cd43	ENSMUST00000049931	antisense	0.333333	0.0728233	NO
1049	CGAAGGAGACCATCAGCCCC	GACTCGAAGGAGACCATCAGCCCCTGGGGG	1180	CDS	Cd43	ENSMUST00000049931	sense	0.326087	0.0926269	NO
1050	TGATTCTTGGCTTGGTGACC	CACTTGATTCTTGGCTTGGTGACCTGGTGG	1712	CDS	Cd43	ENSMUST00000049931	antisense	0.318841	0.0156253	NO
1051	GACCCAGTAGCTGTGGTGAC	CAGAGACCCAGTAGCTGTGGTGACAGGGGG	1552	CDS	Cd43	ENSMUST00000049931	antisense	0.311594	0.0286418	NO
1052	TGCAGTGACAGGAGGGTCAC	TGGCTGCAGTGACAGGAGGGTCACTGGCTA	1358	CDS	Cd43	ENSMUST00000049931	antisense	0.304348	0.0129652	NO
1053	GGTGCCCATGCTTATTGCCT	TACTGGTGCCCATGCTTATTGCCTTGGTGG	1760	CDS	Cd43	ENSMUST00000049931	sense	0.297101	0.169617	NO
1054	TCTGTCACAGGATTGGCTGC	TCCGTCTGTCACAGGATTGGCTGCAGGGAC	1375	CDS	Cd43	ENSMUST00000049931	antisense	0.289855	0.0879372	NO
1055	AGCTTGTTGTCACAGTGGTG	TTAGAGCTTGTTGTCACAGTGGTGGGGGGT	1470	CDS	Cd43	ENSMUST00000049931	antisense	0.282609	0.0784525	NO
1056	GCTTGTTGTCACAGTGGTGG	TAGAGCTTGTTGTCACAGTGGTGGGGGGTG	1469	CDS	Cd43	ENSMUST00000049931	antisense	0.275362	0.498823	NO
1057	CTGGCTACATTTGATGGTTC	GTCACTGGCTACATTTGATGGTTCTGGAAG	1339	CDS	Cd43	ENSMUST00000049931	antisense	0.268116	0.0278702	NO
1058	AGAATCAAGTGGCATGTTAC	GCCAAGAATCAAGTGGCATGTTACTGGTGC	1739	CDS	Cd43	ENSMUST00000049931	sense	0.26087	0.0995723	NO
1059	CCAAGGGGGTCAAAGAAACT	GTTTCCAAGGGGGTCAAAGAAACTGGGATT	1206	CDS	Cd43	ENSMUST00000049931	antisense	0.253623	0.186765	NO
1060	TGTGGTGACAGGGGGACCAC	TAGCTGTGGTGACAGGGGGACCACTGGTCT	1541	CDS	Cd43	ENSMUST00000049931	antisense	0.246377	0.0763844	NO
1061	CCCCTGTCACCACAGCTACT	GGTCCCCCTGTCACCACAGCTACTGGGTCT	1561	CDS	Cd43	ENSMUST00000049931	sense	0.23913	0.102639	NO
1062	CATCAGTTTCTGTGGGGTCA	AGCCCATCAGTTTCTGTGGGGTCAGGGACA	1147	CDS	Cd43	ENSMUST00000049931	sense	0.231884	0.0267492	NO
1063	ATGCCACTTGATTCTTGGCT	TAACATGCCACTTGATTCTTGGCTTGGTGA	1720	CDS	Cd43	ENSMUST00000049931	antisense	0.224638	0.0655889	NO
1064	CAGAGGCAAAAGCGGAGGAC	GCGCCAGAGGCAAAAGCGGAGGACTGGGGC	1824	CDS	Cd43	ENSMUST00000049931	sense	0.217391	0.0243683	NO
1065	TCCTGAGAGGCAGTAGGCTC	AACTTCCTGAGAGGCAGTAGGCTCAGGTAC	1288	CDS	Cd43	ENSMUST00000049931	antisense	0.210145	0.0537786	NO
1066	GCCCATGCTTATTGCCTTGG	TGGTGCCCATGCTTATTGCCTTGGTGGTGG	1763	CDS	Cd43	ENSMUST00000049931	sense	0.202899	0.0575048	NO
1067	CCCCCTGTCACCACAGCTAC	TGGTCCCCCTGTCACCACAGCTACTGGGTC	1560	CDS	Cd43	ENSMUST00000049931	sense	0.195652	0.0304077	NO
1068	CACAGTGGTGGGGGGTGCAC	TTGTCACAGTGGTGGGGGGTGCACTGGTTC	1460	CDS	Cd43	ENSMUST00000049931	antisense	0.188406	0.0620746	NO
1069	ACCTGGTGGTTATGGGATCT	GGTGACCTGGTGGTTATGGGATCTTGGGTA	1695	CDS	Cd43	ENSMUST00000049931	antisense	0.181159	0.000246026	NO
1070	GAGGCAGTAGGCTCAGGTAC	CTGAGAGGCAGTAGGCTCAGGTACAGGGGT	1282	CDS	Cd43	ENSMUST00000049931	antisense	0.173913	0.12517	NO
1071	TTCTGTGGGGTCAGGGACAG	CAGTTTCTGTGGGGTCAGGGACAGTGGACT	1154	CDS	Cd43	ENSMUST00000049931	sense	0.166667	0.0218385	NO
1072	CACCACAGCTACTGGGTCTC	CTGTCACCACAGCTACTGGGTCTCTGGGGC	1568	CDS	Cd43	ENSMUST00000049931	sense	0.15942	0.00250458	NO
1073	CTTTGGGGCATGCTGGGTCC	TCCTCTTTGGGGCATGCTGGGTCCAGGTGG	1031	CDS	Cd43	ENSMUST00000049931	sense	0.152174	0.0423137	NO
1074	CCCAGTTTCTTTGACCCCCT	CAATCCCAGTTTCTTTGACCCCCTTGGAAA	1217	CDS	Cd43	ENSMUST00000049931	sense	0.144928	0.184571	NO
1075	CCATCAGTTTCTGTGGGGTC	CAGCCCATCAGTTTCTGTGGGGTCAGGGAC	1146	CDS	Cd43	ENSMUST00000049931	sense	0.137681	0.0085949	NO
1076	TTGCACCTTCTCCTCCTCTT	GGCCTTGCACCTTCTCCTCCTCTTTGGGGC	1014	CDS	Cd43	ENSMUST00000049931	sense	0.130435	0.0253577	NO
1077	GGGATTGTGGTCTGCCCCCA	AACTGGGATTGTGGTCTGCCCCCAGGGGCT	1186	CDS	Cd43	ENSMUST00000049931	antisense	0.123188	0.161255	NO
1078	GTAACATGCCACTTGATTCT	ACCAGTAACATGCCACTTGATTCTTGGCTT	1725	CDS	Cd43	ENSMUST00000049931	antisense	0.115942	0.146685	NO
1079	TGCACCTTCTCCTCCTCTTT	GCCTTGCACCTTCTCCTCCTCTTTGGGGCA	1015	CDS	Cd43	ENSMUST00000049931	sense	0.108696	0.0345324	NO
1080	CTTGGTGACCTGGTGGTTAT	TTGGCTTGGTGACCTGGTGGTTATGGGATC	1702	CDS	Cd43	ENSMUST00000049931	antisense	0.101449	0.0886352	NO
1081	CCCCACAGAAACTGATGGGC	CTGACCCCACAGAAACTGATGGGCTGGCAT	1130	CDS	Cd43	ENSMUST00000049931	antisense	0.0942029	0.0211698	NO
1082	TGCTGGAAACTGAGGTGCCA	TTTCTGCTGGAAACTGAGGTGCCACGGGCC	1650	CDS	Cd43	ENSMUST00000049931	antisense	0.0869565	0.136736	NO
1083	GCTTGGTGACCTGGTGGTTA	CTTGGCTTGGTGACCTGGTGGTTATGGGAT	1703	CDS	Cd43	ENSMUST00000049931	antisense	0.0797101	0.0783345	NO
1084	GTCGTCCTCTGCAGACTGTC	CATCGTCGTCCTCTGCAGACTGTCTGGGCT	1051	CDS	Cd43	ENSMUST00000049931	antisense	0.0724638	0.0367095	NO
1085	GAGCTTGTTGTCACAGTGGT	GTTAGAGCTTGTTGTCACAGTGGTGGGGGG	1471	CDS	Cd43	ENSMUST00000049931	antisense	0.0652174	0.108014	NO
1086	AACTACTGAATTGTCTTCTT	TGGAAACTACTGAATTGTCTTCTTTGGAGA	1241	CDS	Cd43	ENSMUST00000049931	sense	0.057971	0.018581	NO
1087	AACTGATGGGCTGGCATTCT	CAGAAACTGATGGGCTGGCATTCTGGGCTT	1121	CDS	Cd43	ENSMUST00000049931	antisense	0.0507246	0.00106894	NO
1088	TATTGCCTTGGTGGTGGTTT	TGCTTATTGCCTTGGTGGTGGTTTTGGCCC	1772	CDS	Cd43	ENSMUST00000049931	sense	0.0434783	0.0210069	NO
1089	CCTCCTCTTTGGGGCATGCT	TTCTCCTCCTCTTTGGGGCATGCTGGGTCC	1025	CDS	Cd43	ENSMUST00000049931	sense	0.0362319	0.0780818	NO
1090	GCCAGCCCATCAGTTTCTGT	GAATGCCAGCCCATCAGTTTCTGTGGGGTC	1140	CDS	Cd43	ENSMUST00000049931	sense	0.0289855	0.177427	NO
1091	GAACTGGTTGCTGTGGTAGC	CACAGAACTGGTTGCTGTGGTAGCAGGGAG	1606	CDS	Cd43	ENSMUST00000049931	antisense	0.0217391	0.020228	NO
1092	TCCAAGGGGGTCAAAGAAAC	AGTTTCCAAGGGGGTCAAAGAAACTGGGAT	1207	CDS	Cd43	ENSMUST00000049931	antisense	0.0144928	0.0065799	NO
1093	GACAGGGGGACCACTGGTCT	TGGTGACAGGGGGACCACTGGTCTTGGAGC	1535	CDS	Cd43	ENSMUST00000049931	antisense	0.00724638	0.00510659	NO
1094	AAACTGATGGGCTGGCATTC	ACAGAAACTGATGGGCTGGCATTCTGGGCT	1122	CDS	Cd43	ENSMUST00000049931	antisense	0	0.00240029	NO
1095	TATAGCATAAAACATATCCA	TTCTTATAGCATAAAACATATCCATGGGGT	68003	CDS	Cd45	ENSMUST00000027645	antisense	0.99639	0.358624	NO
1096	AAAGACTTCTGTGTCCAGAA	TGACAAAGACTTCTGTGTCCAGAAGGGCAA	768	CDS	Cd45	ENSMUST00000027645	antisense	0.99278	0.236128	NO
1097	TAGCATAAAACATATCCATG	CTTATAGCATAAAACATATCCATGGGGTTT	68001	CDS	Cd45	ENSMUST00000027645	antisense	0.98917	0.505026	NO
1098	AGACAGTTGATGACTTCTGG	GATGAGACAGTTGATGACTTCTGGAGGATG	92175	CDS	Cd45	ENSMUST00000027645	sense	0.98556	0.494693	NO
1099	TTATTTCAGAGAGTTCCACA	CCATTTATTTCAGAGAGTTCCACACGGTTA	87243	CDS	Cd45	ENSMUST00000027645	antisense	0.981949	0.894383	NO
1100	ATAGCATAAAACATATCCAT	TCTTATAGCATAAAACATATCCATGGGGTT	68002	CDS	Cd45	ENSMUST00000027645	antisense	0.978339	0.271668	NO
1101	GTAGCAGAAATCTTATATCG	ATGTGTAGCAGAAATCTTATATCGCGGTGT	64602	CDS	Cd45	ENSMUST00000027645	sense	0.974729	0.695177	NO
1102	GAGATGGATCCCAGCAGACA	GACAGAGATGGATCCCAGCAGACAGGGTTG	109599	CDS	Cd45	ENSMUST00000027645	sense	0.971119	0.360344	NO
1103	ACATTTATACTATTGTCTGT	TGTAACATTTATACTATTGTCTGTCGGCCG	76156	CDS	Cd45	ENSMUST00000027645	antisense	0.967509	0.371062	NO
1104	GGGCCACTAAAAGAAACGAT	TCAGGGGCCACTAAAAGAAACGATCGGTGA	104588	CDS	Cd45	ENSMUST00000027645	sense	0.963899	0.847219	NO
1105	GAGTCTGCATCTAAACCCCA	ACCTGAGTCTGCATCTAAACCCCATGGATA	67997	CDS	Cd45	ENSMUST00000027645	sense	0.960289	0.682062	NO
1106	ATAGATTTATATGTACCACC	AACTATAGATTTATATGTACCACCAGGTGA	62238	CDS	Cd45	ENSMUST00000027645	sense	0.956679	0.754873	NO
1107	TAACCTGCAGTGGACGAGGA	TTCCTAACCTGCAGTGGACGAGGATGGATG	107908	CDS	Cd45	ENSMUST00000027645	antisense	0.953069	0.153989	NO
1108	GGGCCATTAGTTTCATAAGG	TTTAGGGCCATTAGTTTCATAAGGAGGACC	76189	CDS	Cd45	ENSMUST00000027645	antisense	0.949458	0.530383	NO
1109	CATTAATGCATCCTTTGTGA	AATACATTAATGCATCCTTTGTGATGGTAG	103545	CDS	Cd45	ENSMUST00000027645	sense	0.945848	0.239645	NO
1110	GCAGCTGGATCCCCACAACT	TCTTGCAGCTGGATCCCCACAACTAGGCTT	67920	CDS	Cd45	ENSMUST00000027645	antisense	0.942238	0.413072	NO
1111	ATAGGTCCGGACAAGGTCAA	TTTGATAGGTCCGGACAAGGTCAATGGAAT	76128	CDS	Cd45	ENSMUST00000027645	sense	0.938628	0.526937	NO
1112	AATGTAGCTGGCATTTATGT	CATCAATGTAGCTGGCATTTATGTAGGTGG	87284	CDS	Cd45	ENSMUST00000027645	antisense	0.935018	0.169809	NO
1113	TGTGACCATGACAATAACTG	ATCGTGTGACCATGACAATAACTGTGGCCT	92206	CDS	Cd45	ENSMUST00000027645	antisense	0.931408	0.501629	NO
1114	AAATGATGATTGCTGCTCAG	CCAGAAATGATGATTGCTGCTCAGGGGCCA	104568	CDS	Cd45	ENSMUST00000027645	sense	0.927798	0.305558	NO
1115	AATGTCTCAGCTCAAAAGTT	TTGGAATGTCTCAGCTCAAAAGTTCGGAGA	107473	CDS	Cd45	ENSMUST00000027645	antisense	0.924188	0.209066	NO
1116	ACTTTCCAAGAGATTGAACA	CTGCACTTTCCAAGAGATTGAACAAGGCAC	109621	CDS	Cd45	ENSMUST00000027645	antisense	0.920578	0.288045	NO
1117	GGAAACTTGCTGAATACCCG	GATGGGAAACTTGCTGAATACCCGTGGAAT	87061	CDS	Cd45	ENSMUST00000027645	antisense	0.916968	0.809039	NO
1118	GGATCCCCACAACTAGGCTT	AGCTGGATCCCCACAACTAGGCTTAGGCGT	67914	CDS	Cd45	ENSMUST00000027645	antisense	0.913357	0.437305	NO
1119	GTATCTTTCAGAGCATTCCA	ATTTGTATCTTTCAGAGCATTCCACGGGTA	87055	CDS	Cd45	ENSMUST00000027645	sense	0.909747	0.800383	NO
1120	CCTGGTATTCAGCCTCCAGA	GCTACCTGGTATTCAGCCTCCAGAGGGGAG	97345	CDS	Cd45	ENSMUST00000027645	antisense	0.906137	0.69416	NO
1121	AGAATACTGGCCAAGCATGG	GCGCAGAATACTGGCCAAGCATGGAGGAAG	93073	CDS	Cd45	ENSMUST00000027645	sense	0.902527	0.349741	NO
1122	CAGCTCTTCCCCTTTCCATG	CAGGCAGCTCTTCCCCTTTCCATGTGGTAC	107788	CDS	Cd45	ENSMUST00000027645	antisense	0.898917	0.64423	NO
1123	ATCAGATGATTATAACCGTG	TTTAATCAGATGATTATAACCGTGTGGAAC	87239	CDS	Cd45	ENSMUST00000027645	sense	0.895307	0.402025	NO
1124	AAGGCGACAGAGGTGTCTGA	AGCTAAGGCGACAGAGGTGTCTGATGGTGC	95655	CDS	Cd45	ENSMUST00000027645	sense	0.891697	0.293109	NO
1125	CTGAAATAAATGGAGATGCA	CTCTCTGAAATAAATGGAGATGCAGGGTCC	87268	CDS	Cd45	ENSMUST00000027645	sense	0.888087	0.345705	NO
1126	AGTGCTGGTGTTGGGCGTAC	CCTTAGTGCTGGTGTTGGGCGTACAGGTAC	95551	CDS	Cd45	ENSMUST00000027645	sense	0.884477	0.120989	NO
1127	ACGATGTGAAGAAGGAAACA	TCACACGATGTGAAGAAGGAAACAGGGTAA	92239	CDS	Cd45	ENSMUST00000027645	sense	0.880866	0.534104	NO
1128	GTGTCTGATGGTGCAAGTGG	AGAGGTGTCTGATGGTGCAAGTGGAGGTAC	95667	CDS	Cd45	ENSMUST00000027645	sense	0.877256	0.233074	NO
1129	TACTTAACTCCTAGGGCCCC	CTTGTACTTAACTCCTAGGGCCCCGGGATG	92149	CDS	Cd45	ENSMUST00000027645	sense	0.873646	0.0428482	NO
1130	TAAATGTGCAGACAGATTTG	GTTATAAATGTGCAGACAGATTTGGGGAGT	64648	CDS	Cd45	ENSMUST00000027645	sense	0.870036	0.143739	NO
1131	ACATAGCTGCACACCACCCC	ACTTACATAGCTGCACACCACCCCAGGCCG	109704	CDS	Cd45	ENSMUST00000027645	antisense	0.866426	0.207715	NO
1132	TCCATGTGGTACACTGGTAC	CCTTTCCATGTGGTACACTGGTACTGGTAC	107774	CDS	Cd45	ENSMUST00000027645	antisense	0.862816	0.0205766	NO
1133	TTGTCAAGCTAAGGCGACAG	TATGTTGTCAAGCTAAGGCGACAGAGGTGT	95645	CDS	Cd45	ENSMUST00000027645	sense	0.859206	0.400235	NO
1134	ATCAGGGCTTCAAGGAACCC	TTTGATCAGGGCTTCAAGGAACCCAGGAAA	92035	CDS	Cd45	ENSMUST00000027645	sense	0.855596	0.233797	NO
1135	GAGGGTCTTCAGGAACCCCA	AGGTGAGGGTCTTCAGGAACCCCATGGTCT	94877	CDS	Cd45	ENSMUST00000027645	antisense	0.851986	0.327204	NO
1136	TTCACCAGCTGGCCAGACCA	CCAATTCACCAGCTGGCCAGACCATGGGGT	94871	CDS	Cd45	ENSMUST00000027645	sense	0.848375	0.109793	NO
1137	TATCTTTCAGAGCATTCCAC	TTTGTATCTTTCAGAGCATTCCACGGGTAT	87056	CDS	Cd45	ENSMUST00000027645	sense	0.844765	0.633659	NO
1138	TTACCTGCAGTGCACCACAA	GTCTTTACCTGCAGTGCACCACAATGGGAC	94957	CDS	Cd45	ENSMUST00000027645	antisense	0.841155	0.595576	NO
1139	AAGTTTGAGCCACAAACCCA	CCAGAAGTTTGAGCCACAAACCCATGGTCA	729	CDS	Cd45	ENSMUST00000027645	antisense	0.837545	0.319405	NO
1140	CCAGTGTACCACATGGAAAG	AGTACCAGTGTACCACATGGAAAGGGGAAG	107791	CDS	Cd45	ENSMUST00000027645	sense	0.833935	0.179819	NO
1141	GCATCGTACCTGGCTCACAG	CCCAGCATCGTACCTGGCTCACAGTGGAGT	63608	CDS	Cd45	ENSMUST00000027645	antisense	0.830325	0.7316	NO
1142	AACGCCTAAGCCTAGTTGTG	CAGAAACGCCTAAGCCTAGTTGTGGGGATC	67921	CDS	Cd45	ENSMUST00000027645	sense	0.826715	0.0804642	NO
1143	TGCGTAGAGACTTTACCACT	GCTTTGCGTAGAGACTTTACCACTTGGAAA	109673	CDS	Cd45	ENSMUST00000027645	antisense	0.823105	0.156993	NO
1144	AATGCATCCTTTGTGATGGT	CATTAATGCATCCTTTGTGATGGTAGGTAC	103549	CDS	Cd45	ENSMUST00000027645	sense	0.819495	0.312156	NO
1145	AATAGTATAAATGTTACATG	AGACAATAGTATAAATGTTACATGTGGTCC	76176	CDS	Cd45	ENSMUST00000027645	sense	0.815884	0.08525	NO
1146	GAGGTGTCTGATGGTGCAAG	GACAGAGGTGTCTGATGGTGCAAGTGGAGG	95664	CDS	Cd45	ENSMUST00000027645	sense	0.812274	0.21602	NO
1147	GTACTTAACTCCTAGGGCCC	ACTTGTACTTAACTCCTAGGGCCCCGGGAT	92148	CDS	Cd45	ENSMUST00000027645	sense	0.808664	0.258073	NO
1148	CCTGGAAGCAGAGGGCAAAG	AAGGCCTGGAAGCAGAGGGCAAAGTGGATG	95607	CDS	Cd45	ENSMUST00000027645	sense	0.805054	0.471155	NO
1149	TCATCAACTGTCTCATCCCG	GAAGTCATCAACTGTCTCATCCCGGGGCCC	92154	CDS	Cd45	ENSMUST00000027645	antisense	0.801444	0.703677	NO
1150	CATGGCATCAATTCCAATGT	CCAGCATGGCATCAATTCCAATGTAGGTAC	95565	CDS	Cd45	ENSMUST00000027645	antisense	0.797834	0.134155	NO
1151	GGGCGTACAGGTACCTACAT	TGTTGGGCGTACAGGTACCTACATTGGAAT	95563	CDS	Cd45	ENSMUST00000027645	sense	0.794224	0.153374	NO
1152	GTGGGTACCTACCATCACAA	GAGTGTGGGTACCTACCATCACAAAGGATG	103545	CDS	Cd45	ENSMUST00000027645	antisense	0.790614	0.641474	NO
1153	CACCAGCTGGCCAGACCATG	AATTCACCAGCTGGCCAGACCATGGGGTTC	94873	CDS	Cd45	ENSMUST00000027645	sense	0.787004	0.150816	NO
1154	CAACAGGAACTCGTTGAAAG	TGAACAACAGGAACTCGTTGAAAGGGGTGA	83603	CDS	Cd45	ENSMUST00000027645	sense	0.783394	0.13892	NO
1155	TCCCATTGACATAGGCAAGT	ATCTTCCCATTGACATAGGCAAGTAGGGAC	74694	CDS	Cd45	ENSMUST00000027645	antisense	0.779783	0.111445	NO
1156	ACCTGGTATTCAGCCTCCAG	TGCTACCTGGTATTCAGCCTCCAGAGGGGA	97346	CDS	Cd45	ENSMUST00000027645	antisense	0.776173	0.110973	NO
1157	GAGGATGATCTGGGAGCAAA	TCTGGAGGATGATCTGGGAGCAAAAGGCCA	92194	CDS	Cd45	ENSMUST00000027645	sense	0.772563	0.0697368	NO
1158	ATGTTGACAGAGTTAGTGAA	TGTGATGTTGACAGAGTTAGTGAATGGAGA	104657	CDS	Cd45	ENSMUST00000027645	sense	0.768953	0.2511	NO
1159	GCCTGCAGAACCCAAAGACC	AGCTGCCTGCAGAACCCAAAGACCTGGTGT	107821	CDS	Cd45	ENSMUST00000027645	sense	0.765343	0.240478	NO
1160	TCACCTCGGATTGCAGAGGA	CACTTCACCTCGGATTGCAGAGGAAGGAGC	107746	CDS	Cd45	ENSMUST00000027645	sense	0.761733	0.0741778	NO
1161	GAAGTCTGTGCTCAGTACTG	CTAGGAAGTCTGTGCTCAGTACTGGGGCGA	107389	CDS	Cd45	ENSMUST00000027645	sense	0.758123	0.260822	NO
1162	GGAATTGATGCCATGCTGGA	CATTGGAATTGATGCCATGCTGGAAGGCCT	95584	CDS	Cd45	ENSMUST00000027645	sense	0.754513	0.211092	NO
1163	TGACTTCTGGAGGATGATCT	TTGATGACTTCTGGAGGATGATCTGGGAGC	92185	CDS	Cd45	ENSMUST00000027645	sense	0.750903	0.135299	NO
1164	AAGTGCAGAAACAGAAGATG	TGGAAAGTGCAGAAACAGAAGATGTGGTTG	109651	CDS	Cd45	ENSMUST00000027645	sense	0.747292	0.160264	NO
1165	TCAATGGAATGAAAACCTCC	AAGGTCAATGGAATGAAAACCTCCCGGCCG	76144	CDS	Cd45	ENSMUST00000027645	sense	0.743682	0.475483	NO
1166	ATCTGCGCAAGAAAAGATCC	TATGATCTGCGCAAGAAAAGATCCAGGTAA	82906	CDS	Cd45	ENSMUST00000027645	sense	0.740072	0.0757766	NO
1167	GAAACGCCTAAGCCTAGTTG	TCCAGAAACGCCTAAGCCTAGTTGTGGGGA	67919	CDS	Cd45	ENSMUST00000027645	sense	0.736462	0.109643	NO
1168	AGAGATGGATCCCAGCAGAC	TGACAGAGATGGATCCCAGCAGACAGGGTT	109598	CDS	Cd45	ENSMUST00000027645	sense	0.732852	0.109162	NO
1169	GCTGGAAGGCCTGGAAGCAG	CCATGCTGGAAGGCCTGGAAGCAGAGGGCA	95598	CDS	Cd45	ENSMUST00000027645	sense	0.729242	0.10841	NO
1170	TACCTGCAGTGCACCACAAT	TCTTTACCTGCAGTGCACCACAATGGGACC	94956	CDS	Cd45	ENSMUST00000027645	antisense	0.725632	0.104062	NO
1171	AAAGCAGACTTATGGAGACA	AAGGAAAGCAGACTTATGGAGACATGGAAG	107418	CDS	Cd45	ENSMUST00000027645	sense	0.722022	0.0592011	NO
1172	TGCTGGCGATGATGTCATAG	TAGATGCTGGCGATGATGTCATAGAGGAAC	111048	CDS	Cd45	ENSMUST00000027645	antisense	0.718412	0.207442	NO
1173	GTAGCTGGCATTTATGTAGG	CAATGTAGCTGGCATTTATGTAGGTGGACC	87281	CDS	Cd45	ENSMUST00000027645	antisense	0.714801	0.469865	NO
1174	GTTCCCTTAGTGCTGGTGTT	GTTTGTTCCCTTAGTGCTGGTGTTGGGCGT	95543	CDS	Cd45	ENSMUST00000027645	sense	0.711191	0.310161	NO
1175	CTCAAAAGTTCGGAGAGTGT	TCAGCTCAAAAGTTCGGAGAGTGTAGGCTG	107463	CDS	Cd45	ENSMUST00000027645	antisense	0.707581	0.178108	NO
1176	AGAGGAACTGGTATTGCTCC	TCATAGAGGAACTGGTATTGCTCCTGGTGA	111030	CDS	Cd45	ENSMUST00000027645	antisense	0.703971	0.0492631	NO
1177	CATACCTGAAAGATGTCAGT	CATTCATACCTGAAAGATGTCAGTTGGACA	64547	CDS	Cd45	ENSMUST00000027645	sense	0.700361	0.272652	NO
1178	TTTCACAATGGAGTGTACGA	CTCTTTTCACAATGGAGTGTACGAGGGAGA	81527	CDS	Cd45	ENSMUST00000027645	sense	0.696751	0.836899	NO
1179	TCTACGCAAAGCACGGCCTG	AGTCTCTACGCAAAGCACGGCCTGGGGTGG	109699	CDS	Cd45	ENSMUST00000027645	sense	0.693141	0.0347497	NO
1180	TCACCAGCTGGCCAGACCAT	CAATTCACCAGCTGGCCAGACCATGGGGTT	94872	CDS	Cd45	ENSMUST00000027645	sense	0.689531	0.226072	NO
1181	AGAGTTAGTGAATGGAGACC	TGACAGAGTTAGTGAATGGAGACCAGGTTT	104665	CDS	Cd45	ENSMUST00000027645	sense	0.685921	0.134326	NO
1182	GGTCCTGAATCATAGACACC	TTGAGGTCCTGAATCATAGACACCAGGTCT	107828	CDS	Cd45	ENSMUST00000027645	antisense	0.68231	0.389349	NO
1183	GTCCTCCAACTCCTGTATGA	CTGTGTCCTCCAACTCCTGTATGAAGGAAG	102124	CDS	Cd45	ENSMUST00000027645	antisense	0.6787	0.17202	NO
1184	GTCCAGAAGGGCAAATCCAA	CTGTGTCCAGAAGGGCAAATCCAAAGGCCA	756	CDS	Cd45	ENSMUST00000027645	antisense	0.67509	0.177708	NO
1185	TGCTTCCAGGCCTTCCAGCA	CCTCTGCTTCCAGGCCTTCCAGCATGGCAT	95583	CDS	Cd45	ENSMUST00000027645	antisense	0.67148	0.0481271	NO
1186	CAGATATGACCATGGGTTTG	TCTCCAGATATGACCATGGGTTTGTGGCTC	731	CDS	Cd45	ENSMUST00000027645	sense	0.66787	0.0118163	NO
1187	GGCGAAGGAAAGCAGACTTA	CTGGGGCGAAGGAAAGCAGACTTATGGAGA	107410	CDS	Cd45	ENSMUST00000027645	sense	0.66426	0.137668	NO
1188	GACTTATGGAGACATGGAAG	AGCAGACTTATGGAGACATGGAAGTGGAGA	107424	CDS	Cd45	ENSMUST00000027645	sense	0.66065	0.0674975	NO
1189	GTCATCAACTGTCTCATCCC	AGAAGTCATCAACTGTCTCATCCCGGGGCC	92155	CDS	Cd45	ENSMUST00000027645	antisense	0.65704	0.0291165	NO
1190	AAACGCCTAAGCCTAGTTGT	CCAGAAACGCCTAAGCCTAGTTGTGGGGAT	67920	CDS	Cd45	ENSMUST00000027645	sense	0.65343	0.144405	NO
1191	AAAGGCCACAGTTATTGTCA	AGCAAAAGGCCACAGTTATTGTCATGGTCA	92212	CDS	Cd45	ENSMUST00000027645	sense	0.649819	0.0317927	NO
1192	CTCTCTTCTTCATGTTGTGT	GGATCTCTCTTCTTCATGTTGTGTAGGCAT	97303	CDS	Cd45	ENSMUST00000027645	antisense	0.646209	0.0200158	NO
1193	GAAGTTTGAGGAGCAGGTGA	CGTCGAAGTTTGAGGAGCAGGTGAGGGTCT	94895	CDS	Cd45	ENSMUST00000027645	antisense	0.642599	0.333705	NO
1194	CTGGTATTCAGCCTCCAGAG	CTACCTGGTATTCAGCCTCCAGAGGGGAGG	97344	CDS	Cd45	ENSMUST00000027645	antisense	0.638989	0.238149	NO
1195	TGTGCTCAGTACTGGGGCGA	AGTCTGTGCTCAGTACTGGGGCGAAGGAAA	107395	CDS	Cd45	ENSMUST00000027645	sense	0.635379	0.0165305	NO
1196	GAGCTGAGACATTCCAAGGT	TTTTGAGCTGAGACATTCCAAGGTAGGTAA	107494	CDS	Cd45	ENSMUST00000027645	sense	0.631769	0.263343	NO
1197	AGTTGGAGGACACAGCACAT	CAGGAGTTGGAGGACACAGCACATTGGAAA	102147	CDS	Cd45	ENSMUST00000027645	sense	0.628159	0.313949	NO
1198	CCTCAAACAGAAGCTTCCCA	AGGACCTCAAACAGAAGCTTCCCAAGGCTT	107860	CDS	Cd45	ENSMUST00000027645	sense	0.624549	0.510325	NO
1199	TGACTGCACACCAAAAGAAA	TACATGACTGCACACCAAAAGAAAAGGCTA	63514	CDS	Cd45	ENSMUST00000027645	sense	0.620939	0.263529	NO
1200	ACCAGTACCAGTGTACCACA	GTGTACCAGTACCAGTGTACCACATGGAAA	107784	CDS	Cd45	ENSMUST00000027645	sense	0.617329	0.532168	NO
1201	CAAGCATGGAGGAAGGCACT	TGGCCAAGCATGGAGGAAGGCACTCGGGCT	93084	CDS	Cd45	ENSMUST00000027645	sense	0.613718	0.0101197	NO
1202	CCCATTGACATAGGCAAGTA	TCTTCCCATTGACATAGGCAAGTAGGGACA	74693	CDS	Cd45	ENSMUST00000027645	antisense	0.610108	0.0856517	NO
1203	TACTGGCCAAGCATGGAGGA	AGAATACTGGCCAAGCATGGAGGAAGGCAC	93077	CDS	Cd45	ENSMUST00000027645	sense	0.606498	0.0633751	NO
1204	AGTTCGGAGAGTGTAGGCTG	CAAAAGTTCGGAGAGTGTAGGCTGAGGCTC	107457	CDS	Cd45	ENSMUST00000027645	antisense	0.602888	0.218211	NO
1205	CATTGGAATTGATGCCATGC	CCTACATTGGAATTGATGCCATGCTGGAAG	95580	CDS	Cd45	ENSMUST00000027645	sense	0.599278	0.0264364	NO
1206	CATCCATCCTCGTCCACTGC	CATGCATCCATCCTCGTCCACTGCAGGTTA	107916	CDS	Cd45	ENSMUST00000027645	sense	0.595668	0.130185	NO
1207	AGGAAATACATTGCTGCACA	ACCCAGGAAATACATTGCTGCACAAGGTAA	92055	CDS	Cd45	ENSMUST00000027645	sense	0.592058	0.0918311	NO
1208	AGAAATTGACATTCACCTGG	AGAGAGAAATTGACATTCACCTGGTGGTAC	62242	CDS	Cd45	ENSMUST00000027645	antisense	0.588448	0.414855	NO
1209	TTAGTGGAATACAATCAGTT	GGCTTTAGTGGAATACAATCAGTTTGGAGA	97255	CDS	Cd45	ENSMUST00000027645	sense	0.584838	0.224731	NO
1210	ACCAGTGTACCACATGGAAA	CAGTACCAGTGTACCACATGGAAAGGGGAA	107790	CDS	Cd45	ENSMUST00000027645	sense	0.581227	0.548896	NO
1211	AAAAGGAAGATTGCTGATGA	ATACAAAAGGAAGATTGCTGATGAGGGCAG	86281	CDS	Cd45	ENSMUST00000027645	sense	0.577617	0.10136	NO
1212	TGAAAAGCAGCTGATGGATG	ATGATGAAAAGCAGCTGATGGATGTGGAGC	86223	CDS	Cd45	ENSMUST00000027645	sense	0.574007	0.0751082	NO
1213	ATGACTTCTGGAGGATGATC	GTTGATGACTTCTGGAGGATGATCTGGGAG	92184	CDS	Cd45	ENSMUST00000027645	sense	0.570397	0.0235654	NO
1214	GACTTCCTTCATACAGGAGT	TAGAGACTTCCTTCATACAGGAGTTGGAGG	102130	CDS	Cd45	ENSMUST00000027645	sense	0.566787	0.0435365	NO
1215	AAGCATGGAGGAAGGCACTC	GGCCAAGCATGGAGGAAGGCACTCGGGCTT	93085	CDS	Cd45	ENSMUST00000027645	sense	0.563177	0.156647	NO
1216	TGTTCCCTTAGTGCTGGTGT	TGTTTGTTCCCTTAGTGCTGGTGTTGGGCG	95542	CDS	Cd45	ENSMUST00000027645	sense	0.559567	0.0275711	NO
1217	ACAGAACAACCCTGTCTGCT	AGGCACAGAACAACCCTGTCTGCTGGGATC	109597	CDS	Cd45	ENSMUST00000027645	antisense	0.555957	0.0760728	NO
1218	TATTCAGCCTCCAGAGGGGA	CTGGTATTCAGCCTCCAGAGGGGAGGGGTC	97340	CDS	Cd45	ENSMUST00000027645	antisense	0.552347	0.276241	NO
1219	GTATTCAGCCTCCAGAGGGG	CCTGGTATTCAGCCTCCAGAGGGGAGGGGT	97341	CDS	Cd45	ENSMUST00000027645	antisense	0.548736	0.631171	NO
1220	ACTATTGTCTGTCGGCCGGG	TTATACTATTGTCTGTCGGCCGGGAGGTTT	76148	CDS	Cd45	ENSMUST00000027645	antisense	0.545126	0.779868	NO
1221	ACGCAAAGCACGGCCTGGGG	CTCTACGCAAAGCACGGCCTGGGGTGGTGT	109702	CDS	Cd45	ENSMUST00000027645	sense	0.541516	0.124772	NO
1222	TGTGCAGCAATGTATTTCCT	ACCTTGTGCAGCAATGTATTTCCTGGGTTC	92041	CDS	Cd45	ENSMUST00000027645	antisense	0.537906	0.492433	NO
1223	TTCCCAAGGCTTCCCCAGAA	AAGCTTCCCAAGGCTTCCCCAGAAGGGATG	107874	CDS	Cd45	ENSMUST00000027645	sense	0.534296	0.102694	NO
1224	TCTGAAATAAATGGAGATGC	ACTCTCTGAAATAAATGGAGATGCAGGGTC	87267	CDS	Cd45	ENSMUST00000027645	sense	0.530686	0.0583865	NO
1225	CAAAAGGAAGATTGCTGATG	CATACAAAAGGAAGATTGCTGATGAGGGCA	86280	CDS	Cd45	ENSMUST00000027645	sense	0.527076	0.00461114	NO
1226	CGATGATGTCATAGAGGAAC	CTGGCGATGATGTCATAGAGGAACTGGTAT	111042	CDS	Cd45	ENSMUST00000027645	antisense	0.523466	0.0757293	NO
1227	GTCCCATTGTGGTGCACTGC	AGTGGTCCCATTGTGGTGCACTGCAGGTAA	94965	CDS	Cd45	ENSMUST00000027645	sense	0.519856	0.0137893	NO
1228	CAAAGACTTCTGTGTCCAGA	GTGACAAAGACTTCTGTGTCCAGAAGGGCA	769	CDS	Cd45	ENSMUST00000027645	antisense	0.516245	0.0344166	NO
1229	CTCATATCCAATTCACCAGC	GTGACTCATATCCAATTCACCAGCTGGCCA	94860	CDS	Cd45	ENSMUST00000027645	sense	0.512635	0.145866	NO
1230	CTGGAAGGCCTGGAAGCAGA	CATGCTGGAAGGCCTGGAAGCAGAGGGCAA	95599	CDS	Cd45	ENSMUST00000027645	sense	0.509025	0.389113	NO
1231	TTCCTAACCTGCAGTGGACG	CAGCTTCCTAACCTGCAGTGGACGAGGATG	107912	CDS	Cd45	ENSMUST00000027645	antisense	0.505415	0.374809	NO
1232	ATGGTTATGTTGTCAAGCTA	GTCTATGGTTATGTTGTCAAGCTAAGGCGA	95636	CDS	Cd45	ENSMUST00000027645	sense	0.501805	0.122357	NO
1233	AGTCATCAACTGTCTCATCC	CAGAAGTCATCAACTGTCTCATCCCGGGGC	92156	CDS	Cd45	ENSMUST00000027645	antisense	0.498195	0.0846144	NO
1234	CAGTGACCCCTCCCCTCTGG	CACCCAGTGACCCCTCCCCTCTGGAGGCTG	97344	CDS	Cd45	ENSMUST00000027645	sense	0.494585	0.200147	NO
1235	CGAGTGCCTTCCTCCATGCT	AGCCCGAGTGCCTTCCTCCATGCTTGGCCA	93072	CDS	Cd45	ENSMUST00000027645	antisense	0.490975	0.0758231	NO
1236	TGTAATCAGGACATCGTTTG	ATGATGTAATCAGGACATCGTTTGTGGTCA	93128	CDS	Cd45	ENSMUST00000027645	antisense	0.487365	0.0946028	NO
1237	ATCTCCAGTTCATGCTTAAG	GCTCATCTCCAGTTCATGCTTAAGTGGCAC	103439	CDS	Cd45	ENSMUST00000027645	antisense	0.483755	0.0652137	NO
1238	ACCCAGTGACCCCTCCCCTC	ATCCACCCAGTGACCCCTCCCCTCTGGAGG	97341	CDS	Cd45	ENSMUST00000027645	sense	0.480144	0.0488757	NO
1239	GAGGGCAAAGTGGATGTCTA	AGCAGAGGGCAAAGTGGATGTCTATGGTTA	95617	CDS	Cd45	ENSMUST00000027645	sense	0.476534	0.0785093	NO
1240	CTTCCCAAGGCTTCCCCAGA	GAAGCTTCCCAAGGCTTCCCCAGAAGGGAT	107873	CDS	Cd45	ENSMUST00000027645	sense	0.472924	0.0375063	NO
1241	CAAGCTTTCCACCTCAAAAC	GTTTCAAGCTTTCCACCTCAAAACTGGTCA	74645	CDS	Cd45	ENSMUST00000027645	antisense	0.469314	0.11314	NO
1242	TCAGGTTTAGATACAGGCTC	AGACTCAGGTTTAGATACAGGCTCAGGCCA	67965	CDS	Cd45	ENSMUST00000027645	antisense	0.465704	0.290243	NO
1243	AGGAAGTCTGTGCTCAGTAC	ATCTAGGAAGTCTGTGCTCAGTACTGGGGC	107387	CDS	Cd45	ENSMUST00000027645	sense	0.462094	0.0937662	NO
1244	ATCAGCTTCCTAACCTGCAG	CCCCATCAGCTTCCTAACCTGCAGTGGACG	107918	CDS	Cd45	ENSMUST00000027645	antisense	0.458484	0.548988	NO
1245	AACAACAGGAACTCGTTGAA	GATGAACAACAGGAACTCGTTGAAAGGGGT	83601	CDS	Cd45	ENSMUST00000027645	sense	0.454874	0.0185357	NO
1246	ATACTTCAATTTGTTTGGAG	GCTAATACTTCAATTTGTTTGGAGTGGAAA	63540	CDS	Cd45	ENSMUST00000027645	sense	0.451264	0.216174	NO
1247	TCTTCAGGAACCCCATGGTC	AGGGTCTTCAGGAACCCCATGGTCTGGCCA	94872	CDS	Cd45	ENSMUST00000027645	antisense	0.447653	0.0404022	NO
1248	TCCGTCGAAGTTTGAGGAGC	ACTCTCCGTCGAAGTTTGAGGAGCAGGTGA	94901	CDS	Cd45	ENSMUST00000027645	antisense	0.444043	0.0183675	NO
1249	TCTCTACGCAAAGCACGGCC	AAAGTCTCTACGCAAAGCACGGCCTGGGGT	109697	CDS	Cd45	ENSMUST00000027645	sense	0.440433	0.0923433	NO
1250	GTGATACTTCATCCCTTCTG	GCTTGTGATACTTCATCCCTTCTGGGGAAG	107875	CDS	Cd45	ENSMUST00000027645	antisense	0.436823	0.163338	NO
1251	ACCAGGTCTTTGGGTTCTGC	AGACACCAGGTCTTTGGGTTCTGCAGGCAG	107811	CDS	Cd45	ENSMUST00000027645	antisense	0.433213	0.0482783	NO
1252	TTCCTTCATACAGGAGTTGG	AGACTTCCTTCATACAGGAGTTGGAGGACA	102133	CDS	Cd45	ENSMUST00000027645	sense	0.429603	0.0501087	NO
1253	CTTCTTCAGTGGTCCCATTG	GCAACTTCTTCAGTGGTCCCATTGTGGTGC	94954	CDS	Cd45	ENSMUST00000027645	sense	0.425993	0.058859	NO
1254	AGATGATGAAAAGCAGCTGA	TTACAGATGATGAAAAGCAGCTGATGGATG	86217	CDS	Cd45	ENSMUST00000027645	sense	0.422383	0.247003	NO
1255	AGAACAAGTGCGCAGAATAC	CTGTAGAACAAGTGCGCAGAATACTGGCCA	93060	CDS	Cd45	ENSMUST00000027645	sense	0.418773	0.105305	NO
1256	AGTGCCACTTAAGCATGAAC	ACAGAGTGCCACTTAAGCATGAACTGGAGA	103446	CDS	Cd45	ENSMUST00000027645	sense	0.415162	0.116001	NO
1257	CGAAGTTTGAGGAGCAGGTG	CCGTCGAAGTTTGAGGAGCAGGTGAGGGTC	94896	CDS	Cd45	ENSMUST00000027645	antisense	0.411552	0.0747639	NO
1258	GACACAGAAGTCTTTGTCAC	TCTGGACACAGAAGTCTTTGTCACAGGTAA	787	CDS	Cd45	ENSMUST00000027645	sense	0.407942	0.112009	NO
1259	ATGGTCACACGATGTGAAGA	TGTCATGGTCACACGATGTGAAGAAGGAAA	92231	CDS	Cd45	ENSMUST00000027645	sense	0.404332	0.0211217	NO
1260	AGGGAAGAATGTCAACATAA	TCACAGGGAAGAATGTCAACATAACGGTTT	87123	CDS	Cd45	ENSMUST00000027645	antisense	0.400722	0.214708	NO
1261	CCCTACTTGCCTATGTCAAT	GTGTCCCTACTTGCCTATGTCAATGGGAAG	74704	CDS	Cd45	ENSMUST00000027645	sense	0.397112	0.345667	NO
1262	GGTCTGGCCAGCTGGTGAAT	CCATGGTCTGGCCAGCTGGTGAATTGGATA	94856	CDS	Cd45	ENSMUST00000027645	antisense	0.393502	0.0498028	NO
1263	GCAGACTCAGGTTTAGATAC	AGATGCAGACTCAGGTTTAGATACAGGCTC	67971	CDS	Cd45	ENSMUST00000027645	antisense	0.389892	0.14589	NO
1264	TTGTCACCTATGGTTGTGCT	AAGATTGTCACCTATGGTTGTGCTTGGAGG	58843	CDS	Cd45	ENSMUST00000027645	antisense	0.386282	0.0931027	NO
1265	AAATGCTAAGTGTGGAAATG	TCCAAAATGCTAAGTGTGGAAATGAGGATT	62126	CDS	Cd45	ENSMUST00000027645	sense	0.382671	0.0349422	NO
1266	ATGGGAAGATTCAAAGAAAT	GTCAATGGGAAGATTCAAAGAAATGGGACT	74722	CDS	Cd45	ENSMUST00000027645	sense	0.379061	0.191522	NO
1267	TGGGGTTTAGATGCAGACTC	TCCATGGGGTTTAGATGCAGACTCAGGTTT	67983	CDS	Cd45	ENSMUST00000027645	antisense	0.375451	0.392425	NO
1268	CACAGAACAACCCTGTCTGC	AAGGCACAGAACAACCCTGTCTGCTGGGAT	109598	CDS	Cd45	ENSMUST00000027645	antisense	0.371841	0.0463408	NO
1269	TAAAGTCTCTACGCAAAGCA	GTGGTAAAGTCTCTACGCAAAGCACGGCCT	109692	CDS	Cd45	ENSMUST00000027645	sense	0.368231	0.595665	NO
1270	GATGTCCAAAATGCTAAGTG	CAAAGATGTCCAAAATGCTAAGTGTGGAAA	62118	CDS	Cd45	ENSMUST00000027645	sense	0.364621	0.0949607	NO
1271	TTAGGGCCATTAGTTTCATA	GGTTTTAGGGCCATTAGTTTCATAAGGAGG	76192	CDS	Cd45	ENSMUST00000027645	antisense	0.361011	0.122835	NO
1272	AGTGCTTGCAAGGCCCAGAG	GGTCAGTGCTTGCAAGGCCCAGAGTGGATG	58814	CDS	Cd45	ENSMUST00000027645	antisense	0.357401	0.197227	NO
1273	GGAAGTCTGTGCTCAGTACT	TCTAGGAAGTCTGTGCTCAGTACTGGGGCG	107388	CDS	Cd45	ENSMUST00000027645	sense	0.353791	0.237	NO
1274	CTGTCTCATCCCGGGGCCCT	TCAACTGTCTCATCCCGGGGCCCTAGGAGT	92147	CDS	Cd45	ENSMUST00000027645	antisense	0.350181	0.0131784	NO
1275	TTATGCTATAAGAACAATTC	TGTTTTATGCTATAAGAACAATTCAGGTAA	68027	CDS	Cd45	ENSMUST00000027645	sense	0.34657	0.0283479	NO
1276	TGATGAGGGCAGACTGTTCC	TTGCTGATGAGGGCAGACTGTTCCTGGCTG	86295	CDS	Cd45	ENSMUST00000027645	sense	0.34296	0.0128029	NO
1277	CCCCTTTCCATGTGGTACAC	TCTTCCCCTTTCCATGTGGTACACTGGTAC	107780	CDS	Cd45	ENSMUST00000027645	antisense	0.33935	0.0995011	NO
1278	TCACAATAATCAGAAACACC	GATGTCACAATAATCAGAAACACCAGGAAT	82833	CDS	Cd45	ENSMUST00000027645	antisense	0.33574	0.259595	NO
1279	ATTCAGCCTCCAGAGGGGAG	TGGTATTCAGCCTCCAGAGGGGAGGGGTCA	97339	CDS	Cd45	ENSMUST00000027645	antisense	0.33213	0.239268	NO
1280	AGTCTGATTACTAGATTCAT	TAAAAGTCTGATTACTAGATTCATAGGTGT	62066	CDS	Cd45	ENSMUST00000027645	antisense	0.32852	0.105239	NO
1281	CCCTCTGGAGGCTGAATACC	CCTCCCCTCTGGAGGCTGAATACCAGGTAG	97356	CDS	Cd45	ENSMUST00000027645	sense	0.32491	0.0863228	NO
1282	CTTAGAGACTTCCTTCATAC	TTTTCTTAGAGACTTCCTTCATACAGGAGT	102124	CDS	Cd45	ENSMUST00000027645	sense	0.3213	0.122131	NO
1283	GAAATGATGATTGCTGCTCA	ACCAGAAATGATGATTGCTGCTCAGGGGCC	104567	CDS	Cd45	ENSMUST00000027645	sense	0.31769	0.0408453	NO
1284	TGGTACTGGTACACAGTTCT	ACACTGGTACTGGTACACAGTTCTGGGCTC	107760	CDS	Cd45	ENSMUST00000027645	antisense	0.314079	0.00880096	NO
1285	AGAAATGATGATTGCTGCTC	AACCAGAAATGATGATTGCTGCTCAGGGGC	104566	CDS	Cd45	ENSMUST00000027645	sense	0.310469	0.0148174	NO
1286	TAGAAAAAAGAAAAAGCAAC	TGAGTAGAAAAAAGAAAAAGCAACTGGAAG	94826	CDS	Cd45	ENSMUST00000027645	sense	0.306859	0.15723	NO
1287	AAGAAACGATCGGTGACTTT	CTAAAAGAAACGATCGGTGACTTTTGGCAG	104598	CDS	Cd45	ENSMUST00000027645	sense	0.303249	0.0741741	NO
1288	CACGATGTGAAGAAGGAAAC	GTCACACGATGTGAAGAAGGAAACAGGGTA	92238	CDS	Cd45	ENSMUST00000027645	sense	0.299639	0.0410336	NO
1289	TCCCTACTTGCCTATGTCAA	AGTGTCCCTACTTGCCTATGTCAATGGGAA	74703	CDS	Cd45	ENSMUST00000027645	sense	0.296029	0.0183549	NO
1290	AGAGGGGAGGGGTCACTGGG	CTCCAGAGGGGAGGGGTCACTGGGTGGATC	97328	CDS	Cd45	ENSMUST00000027645	antisense	0.292419	0.249564	NO
1291	CACAGTAATGTTCCCAAACA	AATTCACAGTAATGTTCCCAAACATGGCAG	62036	CDS	Cd45	ENSMUST00000027645	antisense	0.288809	0.0719016	NO
1292	AACAAAATGTCAGAATGGAT	TTCCAACAAAATGTCAGAATGGATTGGCTC	86237	CDS	Cd45	ENSMUST00000027645	antisense	0.285199	0.102788	NO
1293	TCCAGAGGGGAGGGGTCACT	AGCCTCCAGAGGGGAGGGGTCACTGGGTGG	97331	CDS	Cd45	ENSMUST00000027645	antisense	0.281588	0.0228477	NO
1294	TTTATACAAAACAACAAGCA	AGATTTTATACAAAACAACAAGCAAGGCTA	82865	CDS	Cd45	ENSMUST00000027645	antisense	0.277978	0.066984	NO
1295	TAACTCTCCGTCGAAGTTTG	GCATTAACTCTCCGTCGAAGTTTGAGGAGC	94907	CDS	Cd45	ENSMUST00000027645	antisense	0.274368	0.0714138	NO
1296	CACCTATGGTTGTGCTTGGA	TTGTCACCTATGGTTGTGCTTGGAGGGTCA	58839	CDS	Cd45	ENSMUST00000027645	antisense	0.270758	0.0386483	NO
1297	ATGAGACAGTTGATGACTTC	CGGGATGAGACAGTTGATGACTTCTGGAGG	92172	CDS	Cd45	ENSMUST00000027645	sense	0.267148	0.0202995	NO
1298	CTTGCAAGGCCCAGAGTGGA	AGTGCTTGCAAGGCCCAGAGTGGATGGTGT	58810	CDS	Cd45	ENSMUST00000027645	antisense	0.263538	0.0329876	NO
1299	TCACCTATGGTTGTGCTTGG	ATTGTCACCTATGGTTGTGCTTGGAGGGTC	58840	CDS	Cd45	ENSMUST00000027645	antisense	0.259928	0.226486	NO
1300	AAGAAAATAAGAAGAAGAAC	CAAGAAGAAAATAAGAAGAAGAACAGGAAT	102178	CDS	Cd45	ENSMUST00000027645	sense	0.256318	0.130157	NO
1301	ACAACAGGAACTCGTTGAAA	ATGAACAACAGGAACTCGTTGAAAGGGGTG	83602	CDS	Cd45	ENSMUST00000027645	sense	0.252708	0.282295	NO
1302	TAAAGCACTGATTATATTCC	ATGCTAAAGCACTGATTATATTCCTGGTGT	82826	CDS	Cd45	ENSMUST00000027645	sense	0.249097	0.036769	NO
1303	TTGGAGGGTCAGTGCTTGCA	GTGCTTGGAGGGTCAGTGCTTGCAAGGCCC	58824	CDS	Cd45	ENSMUST00000027645	antisense	0.245487	0.0299143	NO
1304	TGGATGGTGTAAGAGTTGTG	AGAGTGGATGGTGTAAGAGTTGTGAGGCTG	58794	CDS	Cd45	ENSMUST00000027645	antisense	0.241877	0.301139	NO
1305	GACCCTCCAAGCACAACCAT	CACTGACCCTCCAAGCACAACCATAGGTGA	58848	CDS	Cd45	ENSMUST00000027645	sense	0.238267	0.50727	NO
1306	AGCTTCTGAATGATGTAATC	GTTCAGCTTCTGAATGATGTAATCAGGACA	93141	CDS	Cd45	ENSMUST00000027645	antisense	0.234657	0.0540187	NO
1307	ACAGTATATCCTGATTCATC	AGGCACAGTATATCCTGATTCATCAGGCTT	97230	CDS	Cd45	ENSMUST00000027645	sense	0.231047	0.0399575	NO
1308	ACCACAACGAAGCAAACATG	AGCTACCACAACGAAGCAAACATGTGGTAA	60183	CDS	Cd45	ENSMUST00000027645	sense	0.227437	0.314246	NO
1309	CAGCAATTTAGATGAACAAC	TTCACAGCAATTTAGATGAACAACAGGAAC	83587	CDS	Cd45	ENSMUST00000027645	sense	0.223827	0.040025	NO
1310	AATGGGAAGATTCAAAGAAA	TGTCAATGGGAAGATTCAAAGAAATGGGAC	74721	CDS	Cd45	ENSMUST00000027645	sense	0.220217	0.0363456	NO
1311	TTATACTATTGTCTGTCGGC	ACATTTATACTATTGTCTGTCGGCCGGGAG	76152	CDS	Cd45	ENSMUST00000027645	antisense	0.216606	0.484229	NO
1312	GGATGCATTAATGTATTTGC	CAAAGGATGCATTAATGTATTTGCTGGTTT	103524	CDS	Cd45	ENSMUST00000027645	antisense	0.212996	0.0593372	NO
1313	CTGGTACTGGTACACAGTTC	TACACTGGTACTGGTACACAGTTCTGGGCT	107761	CDS	Cd45	ENSMUST00000027645	antisense	0.209386	0.0136604	NO
1314	ACCACATGTTTGCTTCGTTG	ACTTACCACATGTTTGCTTCGTTGTGGTAG	60173	CDS	Cd45	ENSMUST00000027645	antisense	0.205776	0.410069	NO
1315	ATAAATGTGCAGACAGATTT	TGTTATAAATGTGCAGACAGATTTGGGGAG	64647	CDS	Cd45	ENSMUST00000027645	sense	0.202166	0.0700469	NO
1316	TACACATGTGTAATTTGTTT	CTGCTACACATGTGTAATTTGTTTGGGCAC	64571	CDS	Cd45	ENSMUST00000027645	antisense	0.198556	0.0777994	NO
1317	CTACACATGTGTAATTTGTT	TCTGCTACACATGTGTAATTTGTTTGGGCA	64572	CDS	Cd45	ENSMUST00000027645	antisense	0.194946	0.0609834	NO
1318	ACTCTTACACCATCCACTCT	CACAACTCTTACACCATCCACTCTGGGCCT	58812	CDS	Cd45	ENSMUST00000027645	sense	0.191336	0.0927724	NO
1319	AGACCTGGTGTCTATGATTC	CCAAAGACCTGGTGTCTATGATTCAGGACC	107836	CDS	Cd45	ENSMUST00000027645	sense	0.187726	0.0450626	NO
1320	GGGTTTGTGGCTCAAACTTC	CCATGGGTTTGTGGCTCAAACTTCTGGCCT	744	CDS	Cd45	ENSMUST00000027645	sense	0.184116	0.0197956	NO
1321	ATTACTTACATCAATGTAGC	ATACATTACTTACATCAATGTAGCTGGCAT	87296	CDS	Cd45	ENSMUST00000027645	antisense	0.180505	0.0502875	NO
1322	ACTGTTCCTGGCTGAATTTC	GCAGACTGTTCCTGGCTGAATTTCAGGTAT	86307	CDS	Cd45	ENSMUST00000027645	sense	0.176895	0.0297348	NO
1323	TACCAGTGTACCACATGGAA	CCAGTACCAGTGTACCACATGGAAAGGGGA	107789	CDS	Cd45	ENSMUST00000027645	sense	0.173285	0.0466233	NO
1324	CCACTAAAGCCTGATGAATC	TATTCCACTAAAGCCTGATGAATCAGGATA	97228	CDS	Cd45	ENSMUST00000027645	antisense	0.169675	0.0404322	NO
1325	ACCTGCTCCTCAAACTTCGA	CCTCACCTGCTCCTCAAACTTCGACGGAGA	94911	CDS	Cd45	ENSMUST00000027645	sense	0.166065	0.541564	NO
1326	CGCAGAATACTGGCCAAGCA	AGTGCGCAGAATACTGGCCAAGCATGGAGG	93070	CDS	Cd45	ENSMUST00000027645	sense	0.162455	0.0926404	NO
1327	GGTCCTCCTTATGAAACTAA	ATGTGGTCCTCCTTATGAAACTAATGGCCC	76197	CDS	Cd45	ENSMUST00000027645	sense	0.158845	0.27162	NO
1328	GACACTTCATAGTATTTATA	TAGGGACACTTCATAGTATTTATAAGGTTT	74671	CDS	Cd45	ENSMUST00000027645	antisense	0.155235	0.0776264	NO
1329	TATACTATTGTCTGTCGGCC	CATTTATACTATTGTCTGTCGGCCGGGAGG	76151	CDS	Cd45	ENSMUST00000027645	antisense	0.151625	0.0598444	NO
1330	TATGTACTCCACTGTGAGCC	TTCATATGTACTCCACTGTGAGCCAGGTAC	63611	CDS	Cd45	ENSMUST00000027645	sense	0.148014	0.205907	NO
1331	GGCCTTTGGATTTGCCCTTC	TTCTGGCCTTTGGATTTGCCCTTCTGGACA	765	CDS	Cd45	ENSMUST00000027645	sense	0.144404	0.00350457	NO
1332	CCTTGGGAAGCTTCTGTTTG	GAAGCCTTGGGAAGCTTCTGTTTGAGGTCC	107849	CDS	Cd45	ENSMUST00000027645	antisense	0.140794	0.0327524	NO
1333	TTTCCAACAAAATGTCAGAA	TATGTTTCCAACAAAATGTCAGAATGGATT	86242	CDS	Cd45	ENSMUST00000027645	antisense	0.137184	0.205956	NO
1334	TTGAATCTTCCCATTGACAT	TTCTTTGAATCTTCCCATTGACATAGGCAA	74702	CDS	Cd45	ENSMUST00000027645	antisense	0.133574	0.248965	NO
1335	ATCATAGACACCAGGTCTTT	CTGAATCATAGACACCAGGTCTTTGGGTTC	107820	CDS	Cd45	ENSMUST00000027645	antisense	0.129964	0.0413598	NO
1336	TGTAATTTGTTTGGGCACGA	CATGTGTAATTTGTTTGGGCACGAAGGTTG	64563	CDS	Cd45	ENSMUST00000027645	antisense	0.126354	0.421264	NO
1337	TGTGATACTTCATCCCTTCT	TGCTTGTGATACTTCATCCCTTCTGGGGAA	107876	CDS	Cd45	ENSMUST00000027645	antisense	0.122744	0.029367	NO
1338	GGCTAATACTTCAATTTGTT	AAAAGGCTAATACTTCAATTTGTTTGGAGT	63535	CDS	Cd45	ENSMUST00000027645	sense	0.119134	0.0271286	NO
1339	CAACTAGGCTTAGGCGTTTC	CCCACAACTAGGCTTAGGCGTTTCTGGAAC	67905	CDS	Cd45	ENSMUST00000027645	antisense	0.115523	0.00854303	NO
1340	AATCATAGACACCAGGTCTT	CCTGAATCATAGACACCAGGTCTTTGGGTT	107821	CDS	Cd45	ENSMUST00000027645	antisense	0.111913	0.0347656	NO
1341	TGGTGTAAGAGTTGTGAGGC	TGGATGGTGTAAGAGTTGTGAGGCTGGCAC	58790	CDS	Cd45	ENSMUST00000027645	antisense	0.108303	0.0174521	NO
1342	AACCCCATGGTCTGGCCAGC	CAGGAACCCCATGGTCTGGCCAGCTGGTGA	94864	CDS	Cd45	ENSMUST00000027645	antisense	0.104693	0.0545085	NO
1343	CTCCAGAGGGGAGGGGTCAC	CAGCCTCCAGAGGGGAGGGGTCACTGGGTG	97332	CDS	Cd45	ENSMUST00000027645	antisense	0.101083	0.00220133	NO
1344	TTGTGATACTTCATCCCTTC	ATGCTTGTGATACTTCATCCCTTCTGGGGA	107877	CDS	Cd45	ENSMUST00000027645	antisense	0.0974729	0.0187253	NO
1345	CTCTACGCAAAGCACGGCCT	AAGTCTCTACGCAAAGCACGGCCTGGGGTG	109698	CDS	Cd45	ENSMUST00000027645	sense	0.0938628	0.097821	NO
1346	TTGTCCAACTGACATCTTTC	AAGGTTGTCCAACTGACATCTTTCAGGTAT	64540	CDS	Cd45	ENSMUST00000027645	antisense	0.0902527	0.0903332	NO
1347	TATTCTGATTGTGGGGCTTT	TTTTTATTCTGATTGTGGGGCTTTCGGGCA	87096	CDS	Cd45	ENSMUST00000027645	antisense	0.0866426	0.0128966	NO
1348	TCTGAAGACTCATCTGATTC	ATCATCTGAAGACTCATCTGATTCAGGCTC	103478	CDS	Cd45	ENSMUST00000027645	antisense	0.0830325	0.050561	NO
1349	TATAAATGTGCAGACAGATT	ATGTTATAAATGTGCAGACAGATTTGGGGA	64646	CDS	Cd45	ENSMUST00000027645	sense	0.0794224	0.0180048	NO
1350	CTGTGCCTTGTTCAATCTCT	TGTTCTGTGCCTTGTTCAATCTCTTGGAAA	109627	CDS	Cd45	ENSMUST00000027645	sense	0.0758123	0.00760721	NO
1351	AACTCTTACACCATCCACTC	TCACAACTCTTACACCATCCACTCTGGGCC	58811	CDS	Cd45	ENSMUST00000027645	sense	0.0722022	0.0153979	NO
1352	TTGTGCAGCAATGTATTTCC	TACCTTGTGCAGCAATGTATTTCCTGGGTT	92042	CDS	Cd45	ENSMUST00000027645	antisense	0.0685921	0.0182156	NO
1353	GGCTTTCGGGCATCTTTGAT	GTGGGGCTTTCGGGCATCTTTGATGGGAAA	87082	CDS	Cd45	ENSMUST00000027645	antisense	0.0649819	0.0522135	NO
1354	CCTGATTCATCAGGCTTTAG	ATATCCTGATTCATCAGGCTTTAGTGGAAT	97239	CDS	Cd45	ENSMUST00000027645	sense	0.0613718	0.104593	NO
1355	CAAGAAAAACGTTAGTCTCT	GCTGCAAGAAAAACGTTAGTCTCTTGGCCT	67953	CDS	Cd45	ENSMUST00000027645	sense	0.0577617	0.00639252	NO
1356	GGGCTTTCGGGCATCTTTGA	TGTGGGGCTTTCGGGCATCTTTGATGGGAA	87083	CDS	Cd45	ENSMUST00000027645	antisense	0.0541516	0.0428945	NO
1357	TGAGCAGCAATCATCATTTC	CCCCTGAGCAGCAATCATCATTTCTGGTTT	104553	CDS	Cd45	ENSMUST00000027645	antisense	0.0505415	0.0555249	NO
1358	TTCATTCCATTGACCTTGTC	GGTTTTCATTCCATTGACCTTGTCCGGACC	76123	CDS	Cd45	ENSMUST00000027645	antisense	0.0469314	0.0300352	NO
1359	ATTCTGATTGTGGGGCTTTC	TTTTATTCTGATTGTGGGGCTTTCGGGCAT	87095	CDS	Cd45	ENSMUST00000027645	antisense	0.0433213	0.039009	NO
1360	TGATGCCATGCTGGAAGGCC	GAATTGATGCCATGCTGGAAGGCCTGGAAG	95589	CDS	Cd45	ENSMUST00000027645	sense	0.0397112	0.0350867	NO
1361	CATTTCCACACTTAGCATTT	TCCTCATTTCCACACTTAGCATTTTGGACA	62112	CDS	Cd45	ENSMUST00000027645	antisense	0.0361011	0.033104	NO
1362	GTGGAACTCTCTGAAATAAA	CCGTGTGGAACTCTCTGAAATAAATGGAGA	87258	CDS	Cd45	ENSMUST00000027645	sense	0.032491	0.261833	NO
1363	CCACTTTGCCCTCTGCTTCC	ACATCCACTTTGCCCTCTGCTTCCAGGCCT	95596	CDS	Cd45	ENSMUST00000027645	antisense	0.0288809	0.0421194	NO
1364	AGGAGCAGGTGAGGGTCTTC	TTTGAGGAGCAGGTGAGGGTCTTCAGGAAC	94887	CDS	Cd45	ENSMUST00000027645	antisense	0.0252708	0.00886938	NO
1365	TTCAACTGACTATGAGTTTC	ACTATTCAACTGACTATGAGTTTCTGGTAA	76319	CDS	Cd45	ENSMUST00000027645	sense	0.0216606	0.00877746	NO
1366	TCAAAACTGGTCACATTATT	CACCTCAAAACTGGTCACATTATTAGGCAA	74632	CDS	Cd45	ENSMUST00000027645	antisense	0.0180505	0.113982	NO
1367	ATGTTCCCAAACATGGCAGC	AGTAATGTTCCCAAACATGGCAGCTGGAAA	62029	CDS	Cd45	ENSMUST00000027645	antisense	0.0144404	0.0465072	NO
1368	TCTGACTACCAAAATGTAAA	CACTTCTGACTACCAAAATGTAAAAGGTTT	76217	CDS	Cd45	ENSMUST00000027645	antisense	0.0108303	0.29699	NO
1369	ATCCCTTCTGGGGAAGCCTT	CTTCATCCCTTCTGGGGAAGCCTTGGGAAG	107865	CDS	Cd45	ENSMUST00000027645	antisense	0.00722022	0.14861	NO
1370	TGGCTCAAACTTCTGGCCTT	TTTGTGGCTCAAACTTCTGGCCTTTGGATT	751	CDS	Cd45	ENSMUST00000027645	sense	0.00361011	0.0360454	NO
1371	CATCCCTTCTGGGGAAGCCT	ACTTCATCCCTTCTGGGGAAGCCTTGGGAA	107866	CDS	Cd45	ENSMUST00000027645	antisense	0	0.204267	NO
1372	TTGCAGTTGGATATAGACCA	GTTGTTGCAGTTGGATATAGACCACGGAGA	13112	CDS	Cd5	ENSMUST00000025571	antisense	0.995816	0.780007	NO
1373	GGAAAGGACCAAGGGCCAAG	GAAGGGAAAGGACCAAGGGCCAAGGGGTCA	13045	CDS	Cd5	ENSMUST00000025571	antisense	0.991632	0.555077	NO
1374	CAATGAAGGGAAAGGACCAA	TGTTCAATGAAGGGAAAGGACCAAGGGCCA	13053	CDS	Cd5	ENSMUST00000025571	antisense	0.987448	0.0580607	NO
1375	GGCAGATCAGGCTCAGCGGA	CCTAGGCAGATCAGGCTCAGCGGAAGGCAC	13159	CDS	Cd5	ENSMUST00000025571	antisense	0.983264	0.174862	NO
1376	GGGAAAGGACCAAGGGCCAA	TGAAGGGAAAGGACCAAGGGCCAAGGGGTC	13046	CDS	Cd5	ENSMUST00000025571	antisense	0.979079	0.103937	NO
1377	GGGTCAAGTGGAGATCCAGA	GTCAGGGTCAAGTGGAGATCCAGATGGAAA	12927	CDS	Cd5	ENSMUST00000025571	sense	0.974895	0.79073	NO
1378	GGTCTGTTCAATGAAGGGAA	CTGGGGTCTGTTCAATGAAGGGAAAGGACC	13061	CDS	Cd5	ENSMUST00000025571	antisense	0.970711	0.232268	NO
1379	AGGCCAAGACCCAAACCCAG	ATCCAGGCCAAGACCCAAACCCAGCGGGCC	17416	CDS	Cd5	ENSMUST00000025571	sense	0.966527	0.667903	NO
1380	GATATCCAGGTGATGCTAAG	CTCAGATATCCAGGTGATGCTAAGTGGCTC	12886	CDS	Cd5	ENSMUST00000025571	sense	0.962343	0.383248	NO
1381	CCTAGGCAGATCAGGCTCAG	CCCACCTAGGCAGATCAGGCTCAGCGGAAG	13163	CDS	Cd5	ENSMUST00000025571	antisense	0.958159	0.569237	NO
1382	TCTGGGGTCTGTTCAATGAA	TGGTTCTGGGGTCTGTTCAATGAAGGGAAA	13066	CDS	Cd5	ENSMUST00000025571	antisense	0.953975	0.729787	NO
1383	GGCTCCAATTCCAAGTGTCA	AAGTGGCTCCAATTCCAAGTGTCAGGGTCA	12907	CDS	Cd5	ENSMUST00000025571	sense	0.949791	0.169932	NO
1384	TCTTCTGCCAAGGATCTCCG	CAGGTCTTCTGCCAAGGATCTCCGTGGTCT	13106	CDS	Cd5	ENSMUST00000025571	sense	0.945607	0.813553	NO
1385	GCCCAAGGTTCAGAGCCGCC	TCCAGCCCAAGGTTCAGAGCCGCCTGGTCG	16166	CDS	Cd5	ENSMUST00000025571	sense	0.941423	0.584224	NO
1386	CAGCGTTCCCAGCAGGTATG	CACCCAGCGTTCCCAGCAGGTATGTGGCAG	663	CDS	Cd5	ENSMUST00000025571	antisense	0.937238	0.113175	NO
1387	GTGTGCAAACAGCTGAGATG	TGCAGTGTGCAAACAGCTGAGATGTGGTGA	13030	CDS	Cd5	ENSMUST00000025571	sense	0.933054	0.15096	NO
1388	ATATAGACCACGGAGATCCT	TTGGATATAGACCACGGAGATCCTTGGCAG	13102	CDS	Cd5	ENSMUST00000025571	antisense	0.92887	0.455872	NO
1389	GGTGTGGTGGAATTCTACAA	CACAGGTGTGGTGGAATTCTACAATGGCAG	14188	CDS	Cd5	ENSMUST00000025571	sense	0.924686	0.789851	NO
1390	TGGCAGCCAGCAGCACTTCG	TATGTGGCAGCCAGCAGCACTTCGTGGGAG	643	CDS	Cd5	ENSMUST00000025571	antisense	0.920502	0.0728012	NO
1391	CACTGCTGCCCCCGACCAGG	CACACACTGCTGCCCCCGACCAGGCGGCTC	16170	CDS	Cd5	ENSMUST00000025571	antisense	0.916318	0.47989	NO
1392	GCAGTGCTTCCAGAAAACAA	TACAGCAGTGCTTCCAGAAAACAACGGCCC	14418	CDS	Cd5	ENSMUST00000025571	sense	0.912134	0.873146	NO
1393	ATTCGATGGGAGGCCCCGAA	GCCAATTCGATGGGAGGCCCCGAACGGGAG	14377	CDS	Cd5	ENSMUST00000025571	sense	0.90795	0.326581	NO
1394	CTGGCTGCCACATACCTGCT	GCTGCTGGCTGCCACATACCTGCTGGGAAC	667	CDS	Cd5	ENSMUST00000025571	sense	0.903766	0.0911591	NO
1395	CTGGGCACAGAGGAACCCGG	TCTCCTGGGCACAGAGGAACCCGGGGGAGG	16349	CDS	Cd5	ENSMUST00000025571	antisense	0.899582	0.567623	NO
1396	AGTGAGACACAGCTCCCGTT	CTGTAGTGAGACACAGCTCCCGTTCGGGGC	14381	CDS	Cd5	ENSMUST00000025571	antisense	0.895397	0.335822	NO
1397	GGCACCAGCTGCAATCTGGG	TCCTGGCACCAGCTGCAATCTGGGAGGAGC	14129	CDS	Cd5	ENSMUST00000025571	antisense	0.891213	0.551646	NO
1398	TGAGCCTGATCTGCCTAGGT	CCGCTGAGCCTGATCTGCCTAGGTGGGTGA	13178	CDS	Cd5	ENSMUST00000025571	sense	0.887029	0.168326	NO
1399	CCTGACCCTTGTACTCCTGG	TCATCCTGACCCTTGTACTCCTGGTGGTGC	17470	CDS	Cd5	ENSMUST00000025571	sense	0.882845	0.497799	NO
1400	GCTGGCTGCCACATACCTGC	TGCTGCTGGCTGCCACATACCTGCTGGGAA	666	CDS	Cd5	ENSMUST00000025571	sense	0.878661	0.288936	NO
1401	ACTTACAGATGAGGTTCCCC	AGAGACTTACAGATGAGGTTCCCCAGGCCC	14248	CDS	Cd5	ENSMUST00000025571	antisense	0.874477	0.133608	NO
1402	CCGCTGAGCCTGATCTGCCT	CCTTCCGCTGAGCCTGATCTGCCTAGGTGG	13174	CDS	Cd5	ENSMUST00000025571	sense	0.870293	0.111847	NO
1403	CAGTGTGCAGTTCCAGTTGG	AAAACAGTGTGCAGTTCCAGTTGGAGGCTG	12965	CDS	Cd5	ENSMUST00000025571	sense	0.866109	0.196001	NO
1404	TCAGGCTCAGCGGAAGGCAC	CAGATCAGGCTCAGCGGAAGGCACTGGTCT	13153	CDS	Cd5	ENSMUST00000025571	antisense	0.861925	0.144674	NO
1405	CTGAGCCTGATCTGCCTAGG	TCCGCTGAGCCTGATCTGCCTAGGTGGGTG	13177	CDS	Cd5	ENSMUST00000025571	sense	0.857741	0.0502284	NO
1406	GGGCCTGGCCCCAGGCACTG	CAGCGGGCCTGGCCCCAGGCACTGTGGCAA	17437	CDS	Cd5	ENSMUST00000025571	sense	0.853556	0.134969	NO
1407	ATGAGGTTCCCCAGGCCCAG	ACAGATGAGGTTCCCCAGGCCCAGGGGCCT	14240	CDS	Cd5	ENSMUST00000025571	antisense	0.849372	0.439394	NO
1408	GTAGACCAGAGGACCACACA	TCTTGTAGACCAGAGGACCACACATGGCCA	17491	CDS	Cd5	ENSMUST00000025571	antisense	0.845188	0.400794	NO
1409	GCTGAGATGTGGTGACCCCT	AACAGCTGAGATGTGGTGACCCCTTGGCCC	13041	CDS	Cd5	ENSMUST00000025571	sense	0.841004	0.286874	NO
1410	GCACACTGCAGAGGCCTGCT	GTTTGCACACTGCAGAGGCCTGCTGGGCAT	13002	CDS	Cd5	ENSMUST00000025571	antisense	0.83682	0.183012	NO
1411	CAGCACCACCAGGAGTACAA	CCAGCAGCACCACCAGGAGTACAAGGGTCA	17464	CDS	Cd5	ENSMUST00000025571	antisense	0.832636	0.535683	NO
1412	GAGATCCTTGGCAGAAGACC	CACGGAGATCCTTGGCAGAAGACCTGGTTC	13090	CDS	Cd5	ENSMUST00000025571	antisense	0.828452	0.0941399	NO
1413	CGACCTCATCTCCTTCCACA	GTGGCGACCTCATCTCCTTCCACACGGTGG	16319	CDS	Cd5	ENSMUST00000025571	sense	0.824268	0.765264	NO
1414	CACCCCTTCCAGACTGTCCG	AGGCCACCCCTTCCAGACTGTCCGAGGCAG	9237	CDS	Cd5	ENSMUST00000025571	antisense	0.820084	0.513814	NO
1415	ACCAGCTTCTTGTAGACCAG	CTTCACCAGCTTCTTGTAGACCAGAGGACC	17502	CDS	Cd5	ENSMUST00000025571	antisense	0.8159	0.565158	NO
1416	ACTGCAGAGACTTACAGATG	CCACACTGCAGAGACTTACAGATGAGGTTC	14257	CDS	Cd5	ENSMUST00000025571	antisense	0.811715	0.0801653	NO
1417	GTCCTTGGCCTTGTAGAGGA	GCCTGTCCTTGGCCTTGTAGAGGATGGTGC	14214	CDS	Cd5	ENSMUST00000025571	antisense	0.807531	0.328409	NO
1418	AGATCCAGATGGAAAACAAG	GTGGAGATCCAGATGGAAAACAAGTGGAAA	12938	CDS	Cd5	ENSMUST00000025571	sense	0.803347	0.570658	NO
1419	CAGCTGGTGCCAGGACACGA	ATTGCAGCTGGTGCCAGGACACGAAGGCCT	14152	CDS	Cd5	ENSMUST00000025571	sense	0.799163	0.299786	NO
1420	AGCCAGGGGCCGGGGACGGT	CTGCAGCCAGGGGCCGGGGACGGTGGGAAG	16268	CDS	Cd5	ENSMUST00000025571	sense	0.794979	0.0301884	NO
1421	CTATGTCGGGAGCAGCAGTG	AGAGCTATGTCGGGAGCAGCAGTGTGGCGA	16296	CDS	Cd5	ENSMUST00000025571	sense	0.790795	0.171618	NO
1422	ACGGTGGGAAGAGCTATGTC	GGGGACGGTGGGAAGAGCTATGTCGGGAGC	16283	CDS	Cd5	ENSMUST00000025571	sense	0.786611	0.0535188	NO
1423	CGGGGGCAGCAGTGTGTGTG	TGGTCGGGGGCAGCAGTGTGTGTGAGGGCA	16190	CDS	Cd5	ENSMUST00000025571	sense	0.782427	0.00533254	NO
1424	CAGCTTACCAGAGCAGATGA	AGTCCAGCTTACCAGAGCAGATGACGGTGA	14454	CDS	Cd5	ENSMUST00000025571	antisense	0.778243	0.262826	NO
1425	TGTCCGGGACAGAGGCAGCA	CATCTGTCCGGGACAGAGGCAGCAGGGACA	14312	CDS	Cd5	ENSMUST00000025571	sense	0.774059	0.484144	NO
1426	CAGAAAACAACGGCCCAGGA	CTTCCAGAAAACAACGGCCCAGGAGGGCGG	14428	CDS	Cd5	ENSMUST00000025571	sense	0.769874	0.299929	NO
1427	ACAGCTTCTCCTGGGCACAG	TGAGACAGCTTCTCCTGGGCACAGAGGAAC	16359	CDS	Cd5	ENSMUST00000025571	antisense	0.76569	0.363642	NO
1428	AGAAGCTGGTGAAGAAATGT	TACAAGAAGCTGGTGAAGAAATGTAGGTAC	17526	CDS	Cd5	ENSMUST00000025571	sense	0.761506	0.11407	NO
1429	GATGCTTGCCACAGTGCCTG	GGATGATGCTTGCCACAGTGCCTGGGGCCA	17434	CDS	Cd5	ENSMUST00000025571	antisense	0.757322	0.148644	NO
1430	CCTGAGGTGCACAGGTGTGG	AAGGCCTGAGGTGCACAGGTGTGGTGGAAT	14175	CDS	Cd5	ENSMUST00000025571	sense	0.753138	0.244197	NO
1431	ATCTGTAAGTCTCTGCAGTG	CCTCATCTGTAAGTCTCTGCAGTGTGGCTC	14272	CDS	Cd5	ENSMUST00000025571	sense	0.748954	0.0967606	NO
1432	GAAGCCACACAGCAACTGTG	CATCGAAGCCACACAGCAACTGTGCGGTCC	19167	CDS	Cd5	ENSMUST00000025571	sense	0.74477	0.558488	NO
1433	TGGCTGCAGAACTGTCACAC	CCCCTGGCTGCAGAACTGTCACACAGGGCC	16239	CDS	Cd5	ENSMUST00000025571	antisense	0.740586	0.0603696	NO
1434	GCAGCACCACCAGGAGTACA	GCCAGCAGCACCACCAGGAGTACAAGGGTC	17465	CDS	Cd5	ENSMUST00000025571	antisense	0.736402	0.274001	NO
1435	TGTGACAGTTCTGCAGCCAG	CCTGTGTGACAGTTCTGCAGCCAGGGGCCG	16254	CDS	Cd5	ENSMUST00000025571	sense	0.732218	0.477623	NO
1436	TCAATGAAGGGAAAGGACCA	CTGTTCAATGAAGGGAAAGGACCAAGGGCC	13054	CDS	Cd5	ENSMUST00000025571	antisense	0.728033	0.126874	NO
1437	ACATACCTGCTGGGAACGCT	TGCCACATACCTGCTGGGAACGCTGGGTGA	676	CDS	Cd5	ENSMUST00000025571	sense	0.723849	0.343113	NO
1438	TCTGCCTCGGACAGTCTGGA	GCTTTCTGCCTCGGACAGTCTGGAAGGGGT	9244	CDS	Cd5	ENSMUST00000025571	sense	0.719665	0.295358	NO
1439	GGCTGCAGAACTGTCACACA	CCCTGGCTGCAGAACTGTCACACAGGGCCT	16238	CDS	Cd5	ENSMUST00000025571	antisense	0.715481	0.425147	NO
1440	AAACAGTGTGCAGTTCCAGT	TGGAAAACAGTGTGCAGTTCCAGTTGGAGG	12962	CDS	Cd5	ENSMUST00000025571	sense	0.711297	0.251835	NO
1441	CCAGAAAACAACGGCCCAGG	GCTTCCAGAAAACAACGGCCCAGGAGGGCG	14427	CDS	Cd5	ENSMUST00000025571	sense	0.707113	0.258451	NO
1442	GGCAGCCAGCAGCACTTCGT	ATGTGGCAGCCAGCAGCACTTCGTGGGAGT	642	CDS	Cd5	ENSMUST00000025571	antisense	0.702929	0.149492	NO
1443	CACGAAGGCCTGAGGTGCAC	AGGACACGAAGGCCTGAGGTGCACAGGTGT	14167	CDS	Cd5	ENSMUST00000025571	sense	0.698745	0.0950366	NO
1444	TGGCAGAAGACCTGGTTCTG	TCCTTGGCAGAAGACCTGGTTCTGGGGTCT	13082	CDS	Cd5	ENSMUST00000025571	antisense	0.694561	0.0679396	NO
1445	ATGCTGACAAAACCTCCCCC	GTGGATGCTGACAAAACCTCCCCCGGGTTC	16345	CDS	Cd5	ENSMUST00000025571	sense	0.690377	0.636656	NO
1446	GGAATTCTACAATGGCAGCT	TGGTGGAATTCTACAATGGCAGCTGGGGTG	14196	CDS	Cd5	ENSMUST00000025571	sense	0.686192	0.248278	NO
1447	AAGGCCAAGGACAGGCCCCT	CTACAAGGCCAAGGACAGGCCCCTGGGCCT	14236	CDS	Cd5	ENSMUST00000025571	sense	0.682008	0.102805	NO
1448	ATTGAACAGACCCCAGAACC	CTTCATTGAACAGACCCCAGAACCAGGTCT	13083	CDS	Cd5	ENSMUST00000025571	sense	0.677824	0.173662	NO
1449	GTCCTGGCTCAGCCTCCAAC	AATGGTCCTGGCTCAGCCTCCAACTGGAAC	12966	CDS	Cd5	ENSMUST00000025571	antisense	0.67364	0.3463	NO
1450	CAGCTGTTTGCACACTGCAG	ATCTCAGCTGTTTGCACACTGCAGAGGCCT	13011	CDS	Cd5	ENSMUST00000025571	antisense	0.669456	0.25257	NO
1451	AAGTGCGCCAGAGATCACAG	GCTGAAGTGCGCCAGAGATCACAGTGGGAG	16222	CDS	Cd5	ENSMUST00000025571	sense	0.665272	0.704213	NO
1452	TGCCAGGACACGAAGGCCTG	CTGGTGCCAGGACACGAAGGCCTGAGGTGC	14159	CDS	Cd5	ENSMUST00000025571	sense	0.661088	0.0726132	NO
1453	ACATGGCCAGCAGCACCACC	CCACACATGGCCAGCAGCACCACCAGGAGT	17474	CDS	Cd5	ENSMUST00000025571	antisense	0.656904	0.26711	NO
1454	GTTCAGAGCCGCCTGGTCGG	CAAGGTTCAGAGCCGCCTGGTCGGGGGCAG	16173	CDS	Cd5	ENSMUST00000025571	sense	0.65272	0.346189	NO
1455	GGGTGGCACCATCCTCTACA	GCTGGGGTGGCACCATCCTCTACAAGGCCA	14217	CDS	Cd5	ENSMUST00000025571	sense	0.648536	0.214383	NO
1456	GTGGTGCTGCTGGCCATGTG	CCTGGTGGTGCTGCTGGCCATGTGTGGTCC	17489	CDS	Cd5	ENSMUST00000025571	sense	0.644351	0.080358	NO
1457	AAGGTTCAGAGCCGCCTGGT	GCCCAAGGTTCAGAGCCGCCTGGTCGGGGG	16170	CDS	Cd5	ENSMUST00000025571	sense	0.640167	0.0337359	NO
1458	AGTGCGCCAGAGATCACAGT	CTGAAGTGCGCCAGAGATCACAGTGGGAGG	16223	CDS	Cd5	ENSMUST00000025571	sense	0.635983	0.532556	NO
1459	TGCCTCGGACAGTCTGGAAG	TTTCTGCCTCGGACAGTCTGGAAGGGGTGG	9246	CDS	Cd5	ENSMUST00000025571	sense	0.631799	0.16441	NO
1460	TTCCAAGTGTCAGGGTCAAG	CCAATTCCAAGTGTCAGGGTCAAGTGGAGA	12915	CDS	Cd5	ENSMUST00000025571	sense	0.627615	0.22579	NO
1461	ACCACCGTGCCGGAGCCCAC	ACCCACCACCGTGCCGGAGCCCACAGGTAA	13641	CDS	Cd5	ENSMUST00000025571	sense	0.623431	0.284618	NO
1462	ACACTGAGACAGCTTCTCCT	GGTAACACTGAGACAGCTTCTCCTGGGCAC	16367	CDS	Cd5	ENSMUST00000025571	antisense	0.619247	0.327304	NO
1463	CCACCGTGTGGAAGGAGATG	GCATCCACCGTGTGGAAGGAGATGAGGTCG	16311	CDS	Cd5	ENSMUST00000025571	antisense	0.615063	0.274536	NO
1464	ACTCACCCAGCGTTCCCAGC	AGAGACTCACCCAGCGTTCCCAGCAGGTAT	670	CDS	Cd5	ENSMUST00000025571	antisense	0.610879	0.189523	NO
1465	CTCGGACAGTCTGGAAGGGG	CTGCCTCGGACAGTCTGGAAGGGGTGGCCT	9249	CDS	Cd5	ENSMUST00000025571	sense	0.606695	0.0529039	YES
1466	GGACTCCCACGAAGTGCTGC	CCATGGACTCCCACGAAGTGCTGCTGGCTG	648	CDS	Cd5	ENSMUST00000025571	sense	0.60251	0.121857	NO
1467	AGGCCTGAGGTGCACAGGTG	ACGAAGGCCTGAGGTGCACAGGTGTGGTGG	14172	CDS	Cd5	ENSMUST00000025571	sense	0.598326	0.0427818	NO
1468	TGTCCCTGCTGCCTCTGTCC	CTGGTGTCCCTGCTGCCTCTGTCCCGGACA	14304	CDS	Cd5	ENSMUST00000025571	antisense	0.594142	0.0608137	NO
1469	TTCTACAATGGCAGCTGGGG	GGAATTCTACAATGGCAGCTGGGGTGGCAC	14200	CDS	Cd5	ENSMUST00000025571	sense	0.589958	0.0275999	NO
1470	GCCTGTCCTTGGCCTTGTAG	AGGGGCCTGTCCTTGGCCTTGTAGAGGATG	14218	CDS	Cd5	ENSMUST00000025571	antisense	0.585774	0.444442	NO
1471	CCACCAGGAGTACAAGGGTC	AGCACCACCAGGAGTACAAGGGTCAGGATG	17459	CDS	Cd5	ENSMUST00000025571	antisense	0.58159	0.172306	NO
1472	CTGCAGAGCTGAGGGACCCC	GCTCCTGCAGAGCTGAGGGACCCCAGGCCC	14345	CDS	Cd5	ENSMUST00000025571	sense	0.577406	0.0916597	NO
1473	ATCACCCACCTAGGCAGATC	CATTATCACCCACCTAGGCAGATCAGGCTC	13171	CDS	Cd5	ENSMUST00000025571	antisense	0.573222	0.0144092	NO
1474	GAATTCTACAATGGCAGCTG	GGTGGAATTCTACAATGGCAGCTGGGGTGG	14197	CDS	Cd5	ENSMUST00000025571	sense	0.569038	0.0353482	NO
1475	CACATACCTGCTGGGAACGC	CTGCCACATACCTGCTGGGAACGCTGGGTG	675	CDS	Cd5	ENSMUST00000025571	sense	0.564854	0.0373449	NO
1476	CCTGGGCACAGAGGAACCCG	TTCTCCTGGGCACAGAGGAACCCGGGGGAG	16350	CDS	Cd5	ENSMUST00000025571	antisense	0.560669	0.552818	NO
1477	CCTCATCTCCTTCCACACGG	GCGACCTCATCTCCTTCCACACGGTGGATG	16322	CDS	Cd5	ENSMUST00000025571	sense	0.556485	0.816554	NO
1478	ACACACTGCTGCCCCCGACC	TCACACACACTGCTGCCCCCGACCAGGCGG	16173	CDS	Cd5	ENSMUST00000025571	antisense	0.552301	0.040942	NO
1479	CCCCGGGTTCCTCTGTGCCC	CCTCCCCCGGGTTCCTCTGTGCCCAGGAGA	16361	CDS	Cd5	ENSMUST00000025571	sense	0.548117	0.0523472	NO
1480	GGGGGCAGCAGTGTGTGTGA	GGTCGGGGGCAGCAGTGTGTGTGAGGGCAT	16191	CDS	Cd5	ENSMUST00000025571	sense	0.543933	0.133373	NO
1481	GCTGGCCATGTGTGGTCCTC	TGCTGCTGGCCATGTGTGGTCCTCTGGTCT	17497	CDS	Cd5	ENSMUST00000025571	sense	0.539749	0.0376367	NO
1482	CTCCTGGGCACAGAGGAACC	GCTTCTCCTGGGCACAGAGGAACCCGGGGG	16352	CDS	Cd5	ENSMUST00000025571	antisense	0.535565	0.0416879	NO
1483	TCCTCTGGTCTACAAGAAGC	GTGGTCCTCTGGTCTACAAGAAGCTGGTGA	17512	CDS	Cd5	ENSMUST00000025571	sense	0.531381	0.269393	NO
1484	GGCCAAGACCCAAACCCAGC	TCCAGGCCAAGACCCAAACCCAGCGGGCCT	17417	CDS	Cd5	ENSMUST00000025571	sense	0.527197	0.255363	NO
1485	GGCTCCGGCACGGTGGTGGG	TGTGGGCTCCGGCACGGTGGTGGGTGGGGT	13624	CDS	Cd5	ENSMUST00000025571	antisense	0.523013	0.0210049	YES
1486	ACCAGGCGGCTCTGAACCTT	CCCGACCAGGCGGCTCTGAACCTTGGGCTG	16156	CDS	Cd5	ENSMUST00000025571	antisense	0.518828	0.0164799	NO
1487	TGTGGTGACCCCTTGGCCCT	GAGATGTGGTGACCCCTTGGCCCTTGGTCC	13048	CDS	Cd5	ENSMUST00000025571	sense	0.514644	0.0605212	NO
1488	CTTTCTTGACACATCTGTCC	GGCTCTTTCTTGACACATCTGTCCGGGACA	14297	CDS	Cd5	ENSMUST00000025571	sense	0.51046	0.0486942	NO
1489	CTGCAGCCAGGGGCCGGGGA	AGTTCTGCAGCCAGGGGCCGGGGACGGTGG	16264	CDS	Cd5	ENSMUST00000025571	sense	0.506276	0.0379851	NO
1490	TTCTGGGGTCTGTTCAATGA	CTGGTTCTGGGGTCTGTTCAATGAAGGGAA	13067	CDS	Cd5	ENSMUST00000025571	antisense	0.502092	0.0577052	NO
1491	CTCCACTTGACCCTGACACT	GGATCTCCACTTGACCCTGACACTTGGAAT	12906	CDS	Cd5	ENSMUST00000025571	antisense	0.497908	0.0858964	NO
1492	GACGGTGGGAAGAGCTATGT	CGGGGACGGTGGGAAGAGCTATGTCGGGAG	16282	CDS	Cd5	ENSMUST00000025571	sense	0.493724	0.0285974	NO
1493	GATGAGGTTCCCCAGGCCCA	TACAGATGAGGTTCCCCAGGCCCAGGGGCC	14241	CDS	Cd5	ENSMUST00000025571	antisense	0.48954	0.210439	NO
1494	TTGGCAGAAGACCTGGTTCT	ATCCTTGGCAGAAGACCTGGTTCTGGGGTC	13083	CDS	Cd5	ENSMUST00000025571	antisense	0.485356	0.0121076	NO
1495	GGTTCAGAGCCGCCTGGTCG	CCAAGGTTCAGAGCCGCCTGGTCGGGGGCA	16172	CDS	Cd5	ENSMUST00000025571	sense	0.481172	0.0956678	NO
1496	AGCTGCAATCTGGGAGGAGC	CACCAGCTGCAATCTGGGAGGAGCTGGAGA	14123	CDS	Cd5	ENSMUST00000025571	antisense	0.476987	0.0244375	NO
1497	CCACCACACCTGTGCACCTC	AATTCCACCACACCTGTGCACCTCAGGCCT	14164	CDS	Cd5	ENSMUST00000025571	antisense	0.472803	0.0134456	NO
1498	TTCTGCAGATTTCCAGCCCA	TCCTTTCTGCAGATTTCCAGCCCAAGGTTC	16151	CDS	Cd5	ENSMUST00000025571	sense	0.468619	0.236135	NO
1499	AACACTGAGACAGCTTCTCC	TGGTAACACTGAGACAGCTTCTCCTGGGCA	16368	CDS	Cd5	ENSMUST00000025571	antisense	0.464435	0.00745235	NO
1500	CACCATCCTCTACAAGGCCA	GTGGCACCATCCTCTACAAGGCCAAGGACA	14223	CDS	Cd5	ENSMUST00000025571	sense	0.460251	0.354455	NO
1501	GACCAGGCGGCTCTGAACCT	CCCCGACCAGGCGGCTCTGAACCTTGGGCT	16157	CDS	Cd5	ENSMUST00000025571	antisense	0.456067	0.0572359	NO
1502	CTTCCAGAAAACAACGGCCC	AGTGCTTCCAGAAAACAACGGCCCAGGAGG	14424	CDS	Cd5	ENSMUST00000025571	sense	0.451883	0.062041	NO
1503	GACACATCTGTCCGGGACAG	TCTTGACACATCTGTCCGGGACAGAGGCAG	14304	CDS	Cd5	ENSMUST00000025571	sense	0.447699	0.337444	NO
1504	GTGGGCTCCGGCACGGTGGT	ACCTGTGGGCTCCGGCACGGTGGTGGGTGG	13627	CDS	Cd5	ENSMUST00000025571	antisense	0.443515	0.0630609	YES
1505	CAGGCCCTTGCCAATTCGAT	ACCCCAGGCCCTTGCCAATTCGATGGGAGG	14364	CDS	Cd5	ENSMUST00000025571	sense	0.439331	0.110867	NO
1506	GGGACCGCACAGTTGCTGTG	ACTTGGGACCGCACAGTTGCTGTGTGGCTT	19160	CDS	Cd5	ENSMUST00000025571	antisense	0.435146	0.294815	NO
1507	GATGCTGACAAAACCTCCCC	GGTGGATGCTGACAAAACCTCCCCCGGGTT	16344	CDS	Cd5	ENSMUST00000025571	sense	0.430962	0.120128	NO
1508	TCCTGGGCACAGAGGAACCC	CTTCTCCTGGGCACAGAGGAACCCGGGGGA	16351	CDS	Cd5	ENSMUST00000025571	antisense	0.426778	0.097937	NO
1509	TTGACCCTGACACTTGGAAT	CCACTTGACCCTGACACTTGGAATTGGAGC	12900	CDS	Cd5	ENSMUST00000025571	antisense	0.422594	0.136252	NO
1510	GGTGGAGGTGTCGTTCTCTG	TGTGGGTGGAGGTGTCGTTCTCTGGGGCTC	13591	CDS	Cd5	ENSMUST00000025571	antisense	0.41841	0.29467	NO
1511	TGAGACACAGCTCCCGTTCG	GTAGTGAGACACAGCTCCCGTTCGGGGCCT	14379	CDS	Cd5	ENSMUST00000025571	antisense	0.414226	0.0478768	NO
1512	GCGCTCACCGTCATCTGCTC	CCAGGCGCTCACCGTCATCTGCTCTGGTAA	14458	CDS	Cd5	ENSMUST00000025571	sense	0.410042	0.0955932	NO
1513	CTTGGCAGAAGACCTGGTTC	GATCCTTGGCAGAAGACCTGGTTCTGGGGT	13084	CDS	Cd5	ENSMUST00000025571	antisense	0.405858	0.0383735	NO
1514	TTCGATGGGAGGCCCCGAAC	CCAATTCGATGGGAGGCCCCGAACGGGAGC	14378	CDS	Cd5	ENSMUST00000025571	sense	0.401674	0.00789037	NO
1515	TGTACTCCTGGTGGTGCTGC	CCCTTGTACTCCTGGTGGTGCTGCTGGCCA	17479	CDS	Cd5	ENSMUST00000025571	sense	0.39749	0.042222	NO
1516	ATAGCTCTTCCCACCGTCCC	CGACATAGCTCTTCCCACCGTCCCCGGCCC	16266	CDS	Cd5	ENSMUST00000025571	antisense	0.393305	0.10116	NO
1517	CAAGGCCAAGGACAGGCCCC	TCTACAAGGCCAAGGACAGGCCCCTGGGCC	14235	CDS	Cd5	ENSMUST00000025571	sense	0.389121	0.0135725	NO
1518	TCTTTCTTGACACATCTGTC	TGGCTCTTTCTTGACACATCTGTCCGGGAC	14296	CDS	Cd5	ENSMUST00000025571	sense	0.384937	0.23877	NO
1519	GCCTCCCATCGAATTGGCAA	CGGGGCCTCCCATCGAATTGGCAAGGGCCT	14357	CDS	Cd5	ENSMUST00000025571	antisense	0.380753	0.655913	NO
1520	ACAGTTCTGCAGCCAGGGGC	TGTGACAGTTCTGCAGCCAGGGGCCGGGGA	16258	CDS	Cd5	ENSMUST00000025571	sense	0.376569	0.0633144	NO
1521	ACCTGTGGGCTCCGGCACGG	TCTTACCTGTGGGCTCCGGCACGGTGGTGG	13631	CDS	Cd5	ENSMUST00000025571	antisense	0.372385	0.0581937	NO
1522	AGATGAGGTTCCCCAGGCCC	TTACAGATGAGGTTCCCCAGGCCCAGGGGC	14242	CDS	Cd5	ENSMUST00000025571	antisense	0.368201	0.0946032	NO
1523	AGGTTCAGAGCCGCCTGGTC	CCCAAGGTTCAGAGCCGCCTGGTCGGGGGC	16171	CDS	Cd5	ENSMUST00000025571	sense	0.364017	0.00520541	NO
1524	TTCGGGGCCTCCCATCGAAT	CCCGTTCGGGGCCTCCCATCGAATTGGCAA	14363	CDS	Cd5	ENSMUST00000025571	antisense	0.359833	0.209425	NO
1525	TTCCCACCGTCCCCGGCCCC	GCTCTTCCCACCGTCCCCGGCCCCTGGCTG	16259	CDS	Cd5	ENSMUST00000025571	antisense	0.355649	0.0247143	NO
1526	CACCTCAGGCCTTCGTGTCC	TGTGCACCTCAGGCCTTCGTGTCCTGGCAC	14150	CDS	Cd5	ENSMUST00000025571	antisense	0.351464	0.00132327	NO
1527	TCCTCTACAAGGCCAAGGAC	ACCATCCTCTACAAGGCCAAGGACAGGCCC	14228	CDS	Cd5	ENSMUST00000025571	sense	0.34728	0.152539	NO
1528	CCATTCGAAAAATGCCCAGC	AGGACCATTCGAAAAATGCCCAGCAGGCCT	12999	CDS	Cd5	ENSMUST00000025571	sense	0.343096	0.0761826	NO
1529	TGTTCTGGTTCACTCCTGTG	TTACTGTTCTGGTTCACTCCTGTGGGGCCA	18193	CDS	Cd5	ENSMUST00000025571	antisense	0.338912	0.261576	NO
1530	TGGCTCCAATTCCAAGTGTC	TAAGTGGCTCCAATTCCAAGTGTCAGGGTC	12906	CDS	Cd5	ENSMUST00000025571	sense	0.334728	0.0271938	NO
1531	CTTACCTGTGGGCTCCGGCA	CCCTCTTACCTGTGGGCTCCGGCACGGTGG	13634	CDS	Cd5	ENSMUST00000025571	antisense	0.330544	0.443386	NO
1532	GCTCCGGCACGGTGGTGGGT	GTGGGCTCCGGCACGGTGGTGGGTGGGGTG	13623	CDS	Cd5	ENSMUST00000025571	antisense	0.32636	0.0711603	YES
1533	GTGAGACACAGCTCCCGTTC	TGTAGTGAGACACAGCTCCCGTTCGGGGCC	14380	CDS	Cd5	ENSMUST00000025571	antisense	0.322176	0.00687267	NO
1534	CCTGGCACCAGCTGCAATCT	GTGTCCTGGCACCAGCTGCAATCTGGGAGG	14132	CDS	Cd5	ENSMUST00000025571	antisense	0.317992	0.00923227	NO
1535	GCGCCAGAGATCACAGTGGG	AAGTGCGCCAGAGATCACAGTGGGAGGCCC	16226	CDS	Cd5	ENSMUST00000025571	sense	0.313808	0.368329	NO
1536	CAGAACCAGGTCTTCTGCCA	ACCCCAGAACCAGGTCTTCTGCCAAGGATC	13096	CDS	Cd5	ENSMUST00000025571	sense	0.309623	0.120384	NO
1537	GGCACAGAGGAACCCGGGGG	CCTGGGCACAGAGGAACCCGGGGGAGGTTT	16346	CDS	Cd5	ENSMUST00000025571	antisense	0.305439	0.184411	YES
1538	CCAGGCCCTTGCCAATTCGA	GACCCCAGGCCCTTGCCAATTCGATGGGAG	14363	CDS	Cd5	ENSMUST00000025571	sense	0.301255	0.448756	NO
1539	ACCCTCTTACCTGTGGGCTC	GAGCACCCTCTTACCTGTGGGCTCCGGCAC	13639	CDS	Cd5	ENSMUST00000025571	antisense	0.297071	0.0999051	NO
1540	CGTCAGTGGATTGGCCCCAC	GCAGCGTCAGTGGATTGGCCCCACAGGAGT	18190	CDS	Cd5	ENSMUST00000025571	sense	0.292887	0.0255322	NO
1541	TGGAGCCACTTAGCATCACC	GAATTGGAGCCACTTAGCATCACCTGGATA	12880	CDS	Cd5	ENSMUST00000025571	antisense	0.288703	0.106885	NO
1542	GGCGGCTCTGAACCTTGGGC	ACCAGGCGGCTCTGAACCTTGGGCTGGAAA	16152	CDS	Cd5	ENSMUST00000025571	antisense	0.284519	0.176704	NO
1543	TGCCTGGGGCCAGGCCCGCT	ACAGTGCCTGGGGCCAGGCCCGCTGGGTTT	17420	CDS	Cd5	ENSMUST00000025571	antisense	0.280335	0.0219661	NO
1544	GTGTGACAGTTCTGCAGCCA	CCCTGTGTGACAGTTCTGCAGCCAGGGGCC	16253	CDS	Cd5	ENSMUST00000025571	sense	0.276151	0.138062	NO
1545	CATCCTGACCCTTGTACTCC	GCATCATCCTGACCCTTGTACTCCTGGTGG	17467	CDS	Cd5	ENSMUST00000025571	sense	0.271967	0.00614501	NO
1546	GGGCCTCCCACTGTGATCTC	CACAGGGCCTCCCACTGTGATCTCTGGCGC	16218	CDS	Cd5	ENSMUST00000025571	antisense	0.267782	0.0834368	NO
1547	CTGCCTCGGACAGTCTGGAA	CTTTCTGCCTCGGACAGTCTGGAAGGGGTG	9245	CDS	Cd5	ENSMUST00000025571	sense	0.263598	0.0614922	NO
1548	CCGAGCACCCTCTTACCTGT	AGGCCCGAGCACCCTCTTACCTGTGGGCTC	13645	CDS	Cd5	ENSMUST00000025571	antisense	0.259414	0.355527	NO
1549	AGCAGATGACGGTGAGCGCC	CCAGAGCAGATGACGGTGAGCGCCTGGCCG	14443	CDS	Cd5	ENSMUST00000025571	antisense	0.25523	0.0326769	NO
1550	ATCGAATTGGCAAGGGCCTG	TCCCATCGAATTGGCAAGGGCCTGGGGTCC	14350	CDS	Cd5	ENSMUST00000025571	antisense	0.251046	0.0418748	NO
1551	CAGCACTTCGTGGGAGTCCA	CCAGCAGCACTTCGTGGGAGTCCATGGATA	633	CDS	Cd5	ENSMUST00000025571	antisense	0.246862	0.194706	NO
1552	TGTGTGACAGTTCTGCAGCC	GCCCTGTGTGACAGTTCTGCAGCCAGGGGC	16252	CDS	Cd5	ENSMUST00000025571	sense	0.242678	0.186796	NO
1553	AGGGAAAGGACCAAGGGCCA	ATGAAGGGAAAGGACCAAGGGCCAAGGGGT	13047	CDS	Cd5	ENSMUST00000025571	antisense	0.238494	0.0142785	NO
1554	CACCCCACCCACCACCGTGC	CAACCACCCCACCCACCACCGTGCCGGAGC	13631	CDS	Cd5	ENSMUST00000025571	sense	0.23431	0.0731432	NO
1555	CTGTTCTGGTTCACTCCTGT	CTTACTGTTCTGGTTCACTCCTGTGGGGCC	18194	CDS	Cd5	ENSMUST00000025571	antisense	0.230126	0.0735524	NO
1556	GTCAGAAAAAGCAGCGTCAG	GTTCGTCAGAAAAAGCAGCGTCAGTGGATT	18176	CDS	Cd5	ENSMUST00000025571	sense	0.225941	0.0780479	NO
1557	GTGGGTGGGGTGGTTGTGGG	GGTGGTGGGTGGGGTGGTTGTGGGTGGAGG	13609	CDS	Cd5	ENSMUST00000025571	antisense	0.221757	0.0115819	YES
1558	GCCCTTGCCAATTCGATGGG	CCAGGCCCTTGCCAATTCGATGGGAGGCCC	14367	CDS	Cd5	ENSMUST00000025571	sense	0.217573	0.359641	NO
1559	ACTGTTCTGGTTCACTCCTG	ACTTACTGTTCTGGTTCACTCCTGTGGGGC	18195	CDS	Cd5	ENSMUST00000025571	antisense	0.213389	0.106682	NO
1560	AACGGCCCAGGAGGGCGGCC	AAACAACGGCCCAGGAGGGCGGCCAGGCGC	14436	CDS	Cd5	ENSMUST00000025571	sense	0.209205	0.0282924	YES
1561	TCCCTCAGCTCTGCAGGAGC	GGGGTCCCTCAGCTCTGCAGGAGCTGGTGT	14327	CDS	Cd5	ENSMUST00000025571	antisense	0.205021	0.0334083	NO
1562	CACCAGCTCCTGCAGAGCTG	GGGACACCAGCTCCTGCAGAGCTGAGGGAC	14336	CDS	Cd5	ENSMUST00000025571	sense	0.200837	0.203018	NO
1563	GTCAGCATCCACCGTGTGGA	TTTTGTCAGCATCCACCGTGTGGAAGGAGA	16319	CDS	Cd5	ENSMUST00000025571	antisense	0.196653	0.187573	NO
1564	GTGGTGGGTGGGGTGGTTGT	CACGGTGGTGGGTGGGGTGGTTGTGGGTGG	13612	CDS	Cd5	ENSMUST00000025571	antisense	0.192469	0.0626598	YES
1565	TCCTGGCACCAGCTGCAATC	CGTGTCCTGGCACCAGCTGCAATCTGGGAG	14133	CDS	Cd5	ENSMUST00000025571	antisense	0.188285	0.0154639	NO
1566	AAAACAACGGCCCAGGAGGG	CCAGAAAACAACGGCCCAGGAGGGCGGCCA	14431	CDS	Cd5	ENSMUST00000025571	sense	0.1841	0.0843323	NO
1567	AAAAAGCAGCGTCAGTGGAT	TCAGAAAAAGCAGCGTCAGTGGATTGGCCC	18181	CDS	Cd5	ENSMUST00000025571	sense	0.179916	0.0356904	NO
1568	CAGTTGCTGTGTGGCTTCGA	CGCACAGTTGCTGTGTGGCTTCGATGGAAA	19151	CDS	Cd5	ENSMUST00000025571	antisense	0.175732	0.0984567	NO
1569	AGCTCCTCCCAGATTGCAGC	CTCCAGCTCCTCCCAGATTGCAGCTGGTGC	14136	CDS	Cd5	ENSMUST00000025571	sense	0.171548	0.155474	NO
1570	TGAACTTGTGTTGTTGCAGT	CTTGTGAACTTGTGTTGTTGCAGTTGGATA	13125	CDS	Cd5	ENSMUST00000025571	antisense	0.167364	0.182308	NO
1571	CTCCGGCACGGTGGTGGGTG	TGGGCTCCGGCACGGTGGTGGGTGGGGTGG	13622	CDS	Cd5	ENSMUST00000025571	antisense	0.16318	0.0104665	YES
1572	GGGCCAGGCCCGCTGGGTTT	CCTGGGGCCAGGCCCGCTGGGTTTGGGTCT	17414	CDS	Cd5	ENSMUST00000025571	antisense	0.158996	0.0564328	NO
1573	CAGTTCTGCAGCCAGGGGCC	GTGACAGTTCTGCAGCCAGGGGCCGGGGAC	16259	CDS	Cd5	ENSMUST00000025571	sense	0.154812	0.0220663	NO
1574	TGTGGGCTCCGGCACGGTGG	TACCTGTGGGCTCCGGCACGGTGGTGGGTG	13628	CDS	Cd5	ENSMUST00000025571	antisense	0.150628	0.243356	YES
1575	CGGCACGGTGGTGGGTGGGG	GCTCCGGCACGGTGGTGGGTGGGGTGGTTG	13619	CDS	Cd5	ENSMUST00000025571	antisense	0.146444	0.0821708	YES
1576	CCTGGGAACACTTACTGTTC	CGCTCCTGGGAACACTTACTGTTCTGGTTC	18208	CDS	Cd5	ENSMUST00000025571	antisense	0.142259	0.0263428	NO
1577	TGAGCGCCTGGCCGCCCTCC	ACGGTGAGCGCCTGGCCGCCCTCCTGGGCC	14431	CDS	Cd5	ENSMUST00000025571	antisense	0.138075	0.00915296	NO
1578	GGGTGGAGGTGTCGTTCTCT	TTGTGGGTGGAGGTGTCGTTCTCTGGGGCT	13592	CDS	Cd5	ENSMUST00000025571	antisense	0.133891	0.0033601	NO
1579	CAGCCAGGGGCCGGGGACGG	TCTGCAGCCAGGGGCCGGGGACGGTGGGAA	16267	CDS	Cd5	ENSMUST00000025571	sense	0.129707	0.00352189	NO
1580	GAGCGCCTGGCCGCCCTCCT	CGGTGAGCGCCTGGCCGCCCTCCTGGGCCG	14430	CDS	Cd5	ENSMUST00000025571	antisense	0.125523	0.0298251	NO
1581	ATGATGCTTGCCACAGTGCC	CAGGATGATGCTTGCCACAGTGCCTGGGGC	17436	CDS	Cd5	ENSMUST00000025571	antisense	0.121339	0.0229781	NO
1582	AGTTCTGCAGCCAGGGGCCG	TGACAGTTCTGCAGCCAGGGGCCGGGGACG	16260	CDS	Cd5	ENSMUST00000025571	sense	0.117155	0.197887	NO
1583	ACCAGCTCCTGCAGAGCTGA	GGACACCAGCTCCTGCAGAGCTGAGGGACC	14337	CDS	Cd5	ENSMUST00000025571	sense	0.112971	0.104319	NO
1584	GGCCTCCCATCGAATTGGCA	TCGGGGCCTCCCATCGAATTGGCAAGGGCC	14358	CDS	Cd5	ENSMUST00000025571	antisense	0.108787	0.0864627	NO
1585	AGGACAGGCCCCTGGGCCTG	GCCAAGGACAGGCCCCTGGGCCTGGGGAAC	14243	CDS	Cd5	ENSMUST00000025571	sense	0.104603	0.0208503	NO
1586	GGGGCCAGGCCCGCTGGGTT	GCCTGGGGCCAGGCCCGCTGGGTTTGGGTC	17415	CDS	Cd5	ENSMUST00000025571	antisense	0.100418	0.00223033	YES
1587	TGCACACTGCAGAGGCCTGC	TGTTTGCACACTGCAGAGGCCTGCTGGGCA	13003	CDS	Cd5	ENSMUST00000025571	antisense	0.0962343	0.0182648	NO
1588	CCATCGAATTGGCAAGGGCC	CCTCCCATCGAATTGGCAAGGGCCTGGGGT	14352	CDS	Cd5	ENSMUST00000025571	antisense	0.0920502	0.0558417	NO
1589	TGATGCTTGCCACAGTGCCT	AGGATGATGCTTGCCACAGTGCCTGGGGCC	17435	CDS	Cd5	ENSMUST00000025571	antisense	0.0878661	0.19869	NO
1590	CTGGGGTCCCTCAGCTCTGC	GGGCCTGGGGTCCCTCAGCTCTGCAGGAGC	14333	CDS	Cd5	ENSMUST00000025571	antisense	0.083682	0.0150342	NO
1591	AAAAAAAACACTGCAACAAG	CAGAAAAAAAAACACTGCAACAAGAGGGTA	16414	CDS	Cd5	ENSMUST00000025571	sense	0.0794979	0.0683255	NO
1592	GCTGGGTTTGGGTCTTGGCC	GCCCGCTGGGTTTGGGTCTTGGCCTGGATA	17403	CDS	Cd5	ENSMUST00000025571	antisense	0.0753138	0.11372	NO
1593	GTGCCTGGGGCCAGGCCCGC	CACAGTGCCTGGGGCCAGGCCCGCTGGGTT	17421	CDS	Cd5	ENSMUST00000025571	antisense	0.0711297	0.009218	NO
1594	CAAGGACAGGCCCCTGGGCC	AGGCCAAGGACAGGCCCCTGGGCCTGGGGA	14241	CDS	Cd5	ENSMUST00000025571	sense	0.0669456	0.00226395	NO
1595	CTGTCCGGGACAGAGGCAGC	ACATCTGTCCGGGACAGAGGCAGCAGGGAC	14311	CDS	Cd5	ENSMUST00000025571	sense	0.0627615	0.00632865	NO
1596	AGACCCAAACCCAGCGGGCC	GCCAAGACCCAAACCCAGCGGGCCTGGCCC	17422	CDS	Cd5	ENSMUST00000025571	sense	0.0585774	0.0202843	NO
1597	GCTTTCTGCCTCGGACAGTC	AGCGGCTTTCTGCCTCGGACAGTCTGGAAG	9240	CDS	Cd5	ENSMUST00000025571	sense	0.0543933	0.176738	NO
1598	AACCCAGCGGGCCTGGCCCC	CCCAAACCCAGCGGGCCTGGCCCCAGGCAC	17429	CDS	Cd5	ENSMUST00000025571	sense	0.0502092	0.0312145	NO
1599	GGTGGTGGGTGGGGTGGTTG	GCACGGTGGTGGGTGGGGTGGTTGTGGGTG	13613	CDS	Cd5	ENSMUST00000025571	antisense	0.0460251	0.0126357	YES
1600	CAGGCCCAGGGGCCTGTCCT	TCCCCAGGCCCAGGGGCCTGTCCTTGGCCT	14229	CDS	Cd5	ENSMUST00000025571	antisense	0.041841	0.0162042	NO
1601	CATCGAATTGGCAAGGGCCT	CTCCCATCGAATTGGCAAGGGCCTGGGGTC	14351	CDS	Cd5	ENSMUST00000025571	antisense	0.0376569	0.0802079	NO
1602	GGCCCGCTGGGTTTGGGTCT	GCCAGGCCCGCTGGGTTTGGGTCTTGGCCT	17408	CDS	Cd5	ENSMUST00000025571	antisense	0.0334728	0.0101976	NO
1603	CAGTCTGGAAGGGGTGGCCT	CGGACAGTCTGGAAGGGGTGGCCTAGGTAA	9255	CDS	Cd5	ENSMUST00000025571	sense	0.0292887	0.103715	YES
1604	CCCAGATTGCAGCTGGTGCC	TCCTCCCAGATTGCAGCTGGTGCCAGGACA	14143	CDS	Cd5	ENSMUST00000025571	sense	0.0251046	0.0646434	NO
1605	AAGGACAGGCCCCTGGGCCT	GGCCAAGGACAGGCCCCTGGGCCTGGGGAA	14242	CDS	Cd5	ENSMUST00000025571	sense	0.0209205	0.00585043	NO
1606	TGGAATTCTACAATGGCAGC	GTGGTGGAATTCTACAATGGCAGCTGGGGT	14195	CDS	Cd5	ENSMUST00000025571	sense	0.0167364	0.0618559	NO
1607	TTGCCACAGTGCCTGGGGCC	ATGCTTGCCACAGTGCCTGGGGCCAGGCCC	17429	CDS	Cd5	ENSMUST00000025571	antisense	0.0125523	0.0214788	NO
1608	TTCCAGTTGGAGGCTGAGCC	GCAGTTCCAGTTGGAGGCTGAGCCAGGACC	12975	CDS	Cd5	ENSMUST00000025571	sense	0.0083682	0.0838711	NO
1609	TGGGTGGAGGTGTCGTTCTC	GTTGTGGGTGGAGGTGTCGTTCTCTGGGGC	13593	CDS	Cd5	ENSMUST00000025571	antisense	0.0041841	0.00870317	NO
1610	TCCACAGCGGCTTTCTGCCT	CTTTTCCACAGCGGCTTTCTGCCTCGGACA	9231	CDS	Cd5	ENSMUST00000025571	sense	0	0.0671407	NO
1611	GATATGAGCCGCGGGCGCGG	CCGAGATATGAGCCGCGGGCGCGGTGGATG	977	CDS	H2-K	ENSMUST00000025181	sense	0.994083	0.448155	NO
1612	CGCTGATCACCAAACACAAG	GCGGCGCTGATCACCAAACACAAGTGGGAG	1452	CDS	H2-K	ENSMUST00000025181	sense	0.988166	0.206447	NO
1613	CTGAAGATAAAGTCACCCTG	AGACCTGAAGATAAAGTCACCCTGAGGTGC	3327	CDS	H2-K	ENSMUST00000025181	sense	0.982249	0.410635	NO
1614	GGCTCCGACTCAGACCCGCG	CCCTGGCTCCGACTCAGACCCGCGCGGGTG	635	CDS	H2-K	ENSMUST00000025181	sense	0.976331	0.719012	NO
1615	CAATGAGCAGAGTTTCCGAG	AGGGCAATGAGCAGAGTTTCCGAGTGGACC	1053	CDS	H2-K	ENSMUST00000025181	sense	0.970414	0.722808	NO
1616	GCGCGGTGGATGGAGCAGGA	GCGGGCGCGGTGGATGGAGCAGGAGGGGCC	991	CDS	H2-K	ENSMUST00000025181	sense	0.964497	0.118184	YES
1617	GAGACTCAGGGCCTACCTGG	CAGAGAGACTCAGGGCCTACCTGGAGGGCA	1495	CDS	H2-K	ENSMUST00000025181	sense	0.95858	0.217022	NO
1618	CTTCCACACAGATTCCCCAA	AAATCTTCCACACAGATTCCCCAAAGGCCC	3280	CDS	H2-K	ENSMUST00000025181	sense	0.952663	0.247691	NO
1619	CGGCCCGGTACTCACCCGCG	CTCCCGGCCCGGTACTCACCCGCGCGGGTC	639	CDS	H2-K	ENSMUST00000025181	antisense	0.946746	0.555413	NO
1620	CGTACTGCTGGTACCCGCGG	TAGGCGTACTGCTGGTACCCGCGGAGGAGT	1349	CDS	H2-K	ENSMUST00000025181	antisense	0.940828	0.328488	NO
1621	TAGCCGACTTCCATGTACCG	CACGTAGCCGACTTCCATGTACCGGGGCTC	893	CDS	H2-K	ENSMUST00000025181	antisense	0.934911	0.846014	NO
1622	GTACATGGAAGTCGGCTACG	CCCGGTACATGGAAGTCGGCTACGTGGACG	909	CDS	H2-K	ENSMUST00000025181	sense	0.928994	0.829577	NO
1623	GAAACTCTGCTCATTGCCCT	CTCGGAAACTCTGCTCATTGCCCTTGGCTT	1035	CDS	H2-K	ENSMUST00000025181	antisense	0.923077	0.123451	NO
1624	TGGTGAAGCAGAGAGACTCA	AGGCTGGTGAAGCAGAGAGACTCAGGGCCT	1483	CDS	H2-K	ENSMUST00000025181	sense	0.91716	0.170277	NO
1625	GGTCTGAGTCGGAGCCAGGG	CGCGGGTCTGAGTCGGAGCCAGGGCGGCCG	617	CDS	H2-K	ENSMUST00000025181	antisense	0.911243	0.488554	NO
1626	CACAGATGCCCACTTCTGGA	CCACCACAGATGCCCACTTCTGGAAGGTTC	3451	CDS	H2-K	ENSMUST00000025181	antisense	0.905325	0.283457	NO
1627	CGAAGACCTGAAAACGTGGA	TGAACGAAGACCTGAAAACGTGGACGGCGG	1414	CDS	H2-K	ENSMUST00000025181	sense	0.899408	0.528869	NO
1628	AGCCTGCTCCCACTTGTGTT	CACCAGCCTGCTCCCACTTGTGTTTGGTGA	1450	CDS	H2-K	ENSMUST00000025181	antisense	0.893491	0.14912	NO
1629	GTAGCCGACTTCCATGTACC	CCACGTAGCCGACTTCCATGTACCGGGGCT	894	CDS	H2-K	ENSMUST00000025181	antisense	0.887574	0.110746	NO
1630	CTGGTTGTAGTAGCCGAGCA	TGCTCTGGTTGTAGTAGCCGAGCAGGGTCC	1074	CDS	H2-K	ENSMUST00000025181	antisense	0.881657	0.319979	NO
1631	AGGGGCCCGAGTATTGGGAG	CAGGAGGGGCCCGAGTATTGGGAGCGGGAG	1010	CDS	H2-K	ENSMUST00000025181	sense	0.87574	0.157561	NO
1632	AGAATCCGAGATATGAGCCG	GCGGAGAATCCGAGATATGAGCCGCGGGCG	968	CDS	H2-K	ENSMUST00000025181	sense	0.869822	0.94035	NO
1633	GCTGTGAAGTGGGGTCCGAC	TCTGGCTGTGAAGTGGGGTCCGACGGGCGA	1332	CDS	H2-K	ENSMUST00000025181	sense	0.863905	0.452119	NO
1634	GCTGATCACCAAACACAAGT	CGGCGCTGATCACCAAACACAAGTGGGAGC	1453	CDS	H2-K	ENSMUST00000025181	sense	0.857988	0.495729	NO
1635	CACCAAACACAAGTGGGAGC	TGATCACCAAACACAAGTGGGAGCAGGCTG	1459	CDS	H2-K	ENSMUST00000025181	sense	0.852071	0.0369309	NO
1636	CCATGTACCGGGGCTCCCCG	ACTTCCATGTACCGGGGCTCCCCGAGGCCG	883	CDS	H2-K	ENSMUST00000025181	antisense	0.846154	0.836095	NO
1637	TACCAGCAGTACGCCTACGA	CGGGTACCAGCAGTACGCCTACGACGGCTG	1370	CDS	H2-K	ENSMUST00000025181	sense	0.840237	0.274159	NO
1638	GCAGGGTCCTCAGGTCCACT	CCGAGCAGGGTCCTCAGGTCCACTCGGAAA	1057	CDS	H2-K	ENSMUST00000025181	antisense	0.83432	0.704381	NO
1639	CGAAATACCTCAGCGAGTGT	GTGACGAAATACCTCAGCGAGTGTGGGCCT	838	CDS	H2-K	ENSMUST00000025181	antisense	0.828402	0.319856	NO
1640	AGAGAGACTCAGGGCCTACC	AAGCAGAGAGACTCAGGGCCTACCTGGAGG	1492	CDS	H2-K	ENSMUST00000025181	sense	0.822485	0.0449563	NO
1641	AGGCGTACTGCTGGTACCCG	TCGTAGGCGTACTGCTGGTACCCGCGGAGG	1352	CDS	H2-K	ENSMUST00000025181	antisense	0.816568	0.282691	NO
1642	CGTAGCCGACTTCCATGTAC	TCCACGTAGCCGACTTCCATGTACCGGGGC	895	CDS	H2-K	ENSMUST00000025181	antisense	0.810651	0.144019	NO
1643	TGTCTCCCGCTCCCAATACT	TCTGTGTCTCCCGCTCCCAATACTCGGGCC	1005	CDS	H2-K	ENSMUST00000025181	antisense	0.804734	0.195572	NO
1644	TCTGCTGTGATGGGTCACAT	CAGGTCTGCTGTGATGGGTCACATGGGCCT	3292	CDS	H2-K	ENSMUST00000025181	antisense	0.798817	0.561937	NO
1645	CTACCTGGAGGGCACGTGCG	GGGCCTACCTGGAGGGCACGTGCGTGGAGT	1507	CDS	H2-K	ENSMUST00000025181	sense	0.792899	0.532049	NO
1646	AGCAGGAGGGGCCCGAGTAT	ATGGAGCAGGAGGGGCCCGAGTATTGGGAG	1004	CDS	H2-K	ENSMUST00000025181	sense	0.786982	0.0140089	NO
1647	GCTCCGACTCAGACCCGCGC	CCTGGCTCCGACTCAGACCCGCGCGGGTGA	636	CDS	H2-K	ENSMUST00000025181	sense	0.781065	0.41114	NO
1648	GAGCCCCGGTACATGGAAGT	CGGGGAGCCCCGGTACATGGAAGTCGGCTA	901	CDS	H2-K	ENSMUST00000025181	sense	0.775148	0.0791409	NO
1649	TCCCGTTCTTCAGGTATCTG	GCGTTCCCGTTCTTCAGGTATCTGCGGAGC	1526	CDS	H2-K	ENSMUST00000025181	antisense	0.769231	0.31202	NO
1650	AACAGCAGGAGCAGCGTGCA	CGCCAACAGCAGGAGCAGCGTGCACGGTAC	589	CDS	H2-K	ENSMUST00000025181	antisense	0.763314	0.0385233	NO
1651	GTGGACCTGAGGACCCTGCT	CCGAGTGGACCTGAGGACCCTGCTCGGCTA	1072	CDS	H2-K	ENSMUST00000025181	sense	0.757396	0.164523	NO
1652	CGGCTACTACAACCAGAGCA	TGCTCGGCTACTACAACCAGAGCAAGGGCG	1092	CDS	H2-K	ENSMUST00000025181	sense	0.751479	0.344738	NO
1653	CCGACGGGCGACTCCTCCGC	GGGTCCGACGGGCGACTCCTCCGCGGGTAC	1347	CDS	H2-K	ENSMUST00000025181	sense	0.745562	0.13127	NO
1654	TGAGCCGCGGGCGCGGTGGA	GATATGAGCCGCGGGCGCGGTGGATGGAGC	981	CDS	H2-K	ENSMUST00000025181	sense	0.739645	0.0484602	NO
1655	TGCTCCATCCACCGCGCCCG	CTCCTGCTCCATCCACCGCGCCCGCGGCTC	974	CDS	H2-K	ENSMUST00000025181	antisense	0.733728	0.4247	NO
1656	AGTCGGCTACGTGGACGACA	TGGAAGTCGGCTACGTGGACGACACGGAGT	918	CDS	H2-K	ENSMUST00000025181	sense	0.727811	0.473444	NO
1657	GGCCCGGTACTCACCCGCGC	TCCCGGCCCGGTACTCACCCGCGCGGGTCT	638	CDS	H2-K	ENSMUST00000025181	antisense	0.721893	0.217371	NO
1658	GTGATCTCTGGCTGTGAAGT	TCAGGTGATCTCTGGCTGTGAAGTGGGGTC	1322	CDS	H2-K	ENSMUST00000025181	sense	0.715976	0.0492102	NO
1659	GCAGCCCCTGATGGTACACA	TCAGGCAGCCCCTGATGGTACACATGGCAT	3509	CDS	H2-K	ENSMUST00000025181	antisense	0.710059	0.538273	NO
1660	AGAGTTTCCGAGTGGACCTG	GAGCAGAGTTTCCGAGTGGACCTGAGGACC	1061	CDS	H2-K	ENSMUST00000025181	sense	0.704142	0.254754	NO
1661	AGACTCAGGGCCTACCTGGA	AGAGAGACTCAGGGCCTACCTGGAGGGCAC	1496	CDS	H2-K	ENSMUST00000025181	sense	0.698225	0.0495681	NO
1662	GGTGATCTCTGGCTGTGAAG	TTCAGGTGATCTCTGGCTGTGAAGTGGGGT	1321	CDS	H2-K	ENSMUST00000025181	sense	0.692308	0.481672	NO
1663	AAACACAAGTGGGAGCAGGC	CACCAAACACAAGTGGGAGCAGGCTGGTGA	1463	CDS	H2-K	ENSMUST00000025181	sense	0.686391	0.120458	NO
1664	CAGTGACTATTGCAGCTCCA	GCTCCAGTGACTATTGCAGCTCCAAGGACA	3735	CDS	H2-K	ENSMUST00000025181	antisense	0.680473	0.415269	NO
1665	GTGCACGCTGCTCCTGCTGT	TACCGTGCACGCTGCTCCTGCTGTTGGCGG	602	CDS	H2-K	ENSMUST00000025181	sense	0.674556	0.0437633	NO
1666	CCCGCGGAGGAGTCGCCCGT	GGTACCCGCGGAGGAGTCGCCCGTCGGACC	1336	CDS	H2-K	ENSMUST00000025181	antisense	0.668639	0.175668	NO
1667	GTGGACGGCGGCGGACATGG	AAACGTGGACGGCGGCGGACATGGCGGCGC	1429	CDS	H2-K	ENSMUST00000025181	sense	0.662722	0.157498	YES
1668	GATGTAATCGCAGCCGTCGT	GGGCGATGTAATCGCAGCCGTCGTAGGCGT	1372	CDS	H2-K	ENSMUST00000025181	antisense	0.656805	0.227447	NO
1669	GCCCAGGGCCCAGCACCTCA	AGAAGCCCAGGGCCCAGCACCTCAGGGTGA	3331	CDS	H2-K	ENSMUST00000025181	antisense	0.650888	0.31513	NO
1670	GAATCCGAGATATGAGCCGC	CGGAGAATCCGAGATATGAGCCGCGGGCGC	969	CDS	H2-K	ENSMUST00000025181	sense	0.64497	0.0448006	NO
1671	CTGGTGAAGCAGAGAGACTC	CAGGCTGGTGAAGCAGAGAGACTCAGGGCC	1482	CDS	H2-K	ENSMUST00000025181	sense	0.639053	0.0226552	NO
1672	ACATGCCATGTGTACCATCA	TTACACATGCCATGTGTACCATCAGGGGCT	3515	CDS	H2-K	ENSMUST00000025181	sense	0.633136	0.0804604	NO
1673	TCCGACGGGCGACTCCTCCG	GGGGTCCGACGGGCGACTCCTCCGCGGGTA	1346	CDS	H2-K	ENSMUST00000025181	sense	0.627219	0.11497	NO
1674	CCAGGGCGGCCGCCAACAGC	GGAGCCAGGGCGGCCGCCAACAGCAGGAGC	603	CDS	H2-K	ENSMUST00000025181	antisense	0.621302	0.0263017	NO
1675	TAAAGTCACCCTGAGGTGCT	AAGATAAAGTCACCCTGAGGTGCTGGGCCC	3334	CDS	H2-K	ENSMUST00000025181	sense	0.615385	0.0293395	NO
1676	GTTGCTGTTCTGGTTGTCCT	GACCGTTGCTGTTCTGGTTGTCCTTGGAGC	3729	CDS	H2-K	ENSMUST00000025181	sense	0.609467	0.1465	NO
1677	ATCTTCAGGTCTGCTGTGAT	CTTTATCTTCAGGTCTGCTGTGATGGGTCA	3301	CDS	H2-K	ENSMUST00000025181	antisense	0.60355	0.0354201	NO
1678	CTCCGCAGATACCTGAAGAA	GTGGCTCCGCAGATACCTGAAGAACGGGAA	1535	CDS	H2-K	ENSMUST00000025181	sense	0.597633	0.399523	NO
1679	TGGAGGGCACGTGCGTGGAG	TACCTGGAGGGCACGTGCGTGGAGTGGCTC	1512	CDS	H2-K	ENSMUST00000025181	sense	0.591716	0.103526	NO
1680	AAGGACAACCAGAACAGCAA	CTCCAAGGACAACCAGAACAGCAACGGTCG	3716	CDS	H2-K	ENSMUST00000025181	antisense	0.585799	0.678266	NO
1681	CATGCCATGTGTACCATCAG	TACACATGCCATGTGTACCATCAGGGGCTG	3516	CDS	H2-K	ENSMUST00000025181	sense	0.579882	0.583443	NO
1682	CACGCTGCTCCTGCTGTTGG	CGTGCACGCTGCTCCTGCTGTTGGCGGCCG	605	CDS	H2-K	ENSMUST00000025181	sense	0.573964	0.0787342	NO
1683	CCTCGGGGAGCCCCGGTACA	CCGGCCTCGGGGAGCCCCGGTACATGGAAG	894	CDS	H2-K	ENSMUST00000025181	sense	0.568047	0.0839351	NO
1684	AATAGTCACTGGAGCTGTGG	CTGCAATAGTCACTGGAGCTGTGGTGGCTT	3758	CDS	H2-K	ENSMUST00000025181	sense	0.56213	0.152542	NO
1685	ATAAAGTCACCCTGAGGTGC	GAAGATAAAGTCACCCTGAGGTGCTGGGCC	3333	CDS	H2-K	ENSMUST00000025181	sense	0.556213	0.0444594	NO
1686	TCTGGTTGTAGTAGCCGAGC	TTGCTCTGGTTGTAGTAGCCGAGCAGGGTC	1075	CDS	H2-K	ENSMUST00000025181	antisense	0.550296	0.04265	NO
1687	GAATGGGGAGGAGCTGATCC	AGTTGAATGGGGAGGAGCTGATCCAGGACA	3400	CDS	H2-K	ENSMUST00000025181	sense	0.544379	0.0117189	NO
1688	TGAACGAAGACCTGAAAACG	GCCCTGAACGAAGACCTGAAAACGTGGACG	1410	CDS	H2-K	ENSMUST00000025181	sense	0.538462	0.418034	NO
1689	CGGGAGACACAGAAAGCCAA	GGAGCGGGAGACACAGAAAGCCAAGGGCAA	1030	CDS	H2-K	ENSMUST00000025181	sense	0.532544	0.391789	NO
1690	CGAGATATGAGCCGCGGGCG	AATCCGAGATATGAGCCGCGGGCGCGGTGG	974	CDS	H2-K	ENSMUST00000025181	sense	0.526627	0.319313	NO
1691	AACGCGACGCTGCTGCGCAC	CGGGAACGCGACGCTGCTGCGCACAGGTGC	1559	CDS	H2-K	ENSMUST00000025181	sense	0.52071	0.203477	NO
1692	CGTGTCCCGGCCCGGCCTCG	CCGCCGTGTCCCGGCCCGGCCTCGGGGAGC	879	CDS	H2-K	ENSMUST00000025181	sense	0.514793	0.101279	NO
1693	ACTCCACGCACGTGCCCTCC	AGCCACTCCACGCACGTGCCCTCCAGGTAG	1499	CDS	H2-K	ENSMUST00000025181	antisense	0.508876	0.0329774	NO
1694	AGCCGTCGTAGGCGTACTGC	TCGCAGCCGTCGTAGGCGTACTGCTGGTAC	1361	CDS	H2-K	ENSMUST00000025181	antisense	0.502959	0.0462172	NO
1695	GTCACCGCCGTGTCCCGGCC	TTTCGTCACCGCCGTGTCCCGGCCCGGCCT	871	CDS	H2-K	ENSMUST00000025181	sense	0.497041	0.0630802	NO
1696	CCCCAGGCCCACACTCGCTG	CCGCCCCCAGGCCCACACTCGCTGAGGTAT	842	CDS	H2-K	ENSMUST00000025181	sense	0.491124	0.280954	NO
1697	TCACCCGCGCGGGTCTGAGT	GTACTCACCCGCGCGGGTCTGAGTCGGAGC	628	CDS	H2-K	ENSMUST00000025181	antisense	0.485207	0.12968	NO
1698	CACGCACGTGCCCTCCAGGT	ACTCCACGCACGTGCCCTCCAGGTAGGCCC	1495	CDS	H2-K	ENSMUST00000025181	antisense	0.47929	0.0579293	NO
1699	CGCGGTGGATGGAGCAGGAG	CGGGCGCGGTGGATGGAGCAGGAGGGGCCC	992	CDS	H2-K	ENSMUST00000025181	sense	0.473373	0.0665225	YES
1700	AACGTGGACGGCGGCGGACA	TGAAAACGTGGACGGCGGCGGACATGGCGG	1426	CDS	H2-K	ENSMUST00000025181	sense	0.467456	0.00706737	YES
1701	GTCTGCTGTGATGGGTCACA	TCAGGTCTGCTGTGATGGGTCACATGGGCC	3293	CDS	H2-K	ENSMUST00000025181	antisense	0.461538	0.139888	NO
1702	TGCAATAGTCACTGGAGCTG	GAGCTGCAATAGTCACTGGAGCTGTGGTGG	3755	CDS	H2-K	ENSMUST00000025181	sense	0.455621	0.082802	NO
1703	ATGTTGGAGACAGTGGATGG	CGCCATGTTGGAGACAGTGGATGGAGGAGG	3688	CDS	H2-K	ENSMUST00000025181	antisense	0.449704	0.104404	NO
1704	ATGGGTCACATGGGCCTTTG	TGTGATGGGTCACATGGGCCTTTGGGGAAT	3283	CDS	H2-K	ENSMUST00000025181	antisense	0.443787	0.0103187	NO
1705	CCAGAAGTGGGCATCTGTGG	CCTTCCAGAAGTGGGCATCTGTGGTGGTGC	3466	CDS	H2-K	ENSMUST00000025181	sense	0.43787	0.27891	NO
1706	CACACTATTCAGGTGATCTC	CTCTCACACTATTCAGGTGATCTCTGGCTG	1310	CDS	H2-K	ENSMUST00000025181	sense	0.431953	0.0453682	NO
1707	ATTTCGTCACCGCCGTGTCC	AGGTATTTCGTCACCGCCGTGTCCCGGCCC	866	CDS	H2-K	ENSMUST00000025181	sense	0.426036	0.0709064	NO
1708	AACAGCAACGGTCGCCATGT	CCAGAACAGCAACGGTCGCCATGTTGGAGA	3704	CDS	H2-K	ENSMUST00000025181	antisense	0.420118	0.0197087	NO
1709	CCCGAGGCCGGGCCGGGACA	GCTCCCCGAGGCCGGGCCGGGACACGGCGG	867	CDS	H2-K	ENSMUST00000025181	antisense	0.414201	0.0423745	NO
1710	CCTGACCTGGCAGTTGAATG	TCACCCTGACCTGGCAGTTGAATGGGGAGG	3385	CDS	H2-K	ENSMUST00000025181	sense	0.408284	0.102319	NO
1711	CTTGGAGCTGCAATAGTCAC	TGTCCTTGGAGCTGCAATAGTCACTGGAGC	3747	CDS	H2-K	ENSMUST00000025181	sense	0.402367	0.0754332	NO
1712	TGATCTCTGGCTGTGAAGTG	CAGGTGATCTCTGGCTGTGAAGTGGGGTCC	1323	CDS	H2-K	ENSMUST00000025181	sense	0.39645	0.201388	NO
1713	TCCGCAGATACCTGAAGAAC	TGGCTCCGCAGATACCTGAAGAACGGGAAC	1536	CDS	H2-K	ENSMUST00000025181	sense	0.390533	0.0227032	NO
1714	GTACCGGGGCTCCCCGAGGC	CCATGTACCGGGGCTCCCCGAGGCCGGGCC	879	CDS	H2-K	ENSMUST00000025181	antisense	0.384615	0.022617	NO
1715	CCTGCTGTTGGCGGCCGCCC	TGCTCCTGCTGTTGGCGGCCGCCCTGGCTC	614	CDS	H2-K	ENSMUST00000025181	sense	0.378698	0.0329321	NO
1716	AGTAGCCGAGCAGGGTCCTC	TTGTAGTAGCCGAGCAGGGTCCTCAGGTCC	1066	CDS	H2-K	ENSMUST00000025181	antisense	0.372781	0.0548515	NO
1717	GCCATGTTGGAGACAGTGGA	GGTCGCCATGTTGGAGACAGTGGATGGAGG	3691	CDS	H2-K	ENSMUST00000025181	antisense	0.366864	0.237839	NO
1718	AGGTCAGGGTGATGTCAGCA	TGCCAGGTCAGGGTGATGTCAGCAGGGTAG	3359	CDS	H2-K	ENSMUST00000025181	antisense	0.360947	0.206941	NO
1719	CCTGAAAACGTGGACGGCGG	AAGACCTGAAAACGTGGACGGCGGCGGACA	1420	CDS	H2-K	ENSMUST00000025181	sense	0.35503	0.413265	NO
1720	AGACCTGAAAACGTGGACGG	ACGAAGACCTGAAAACGTGGACGGCGGCGG	1417	CDS	H2-K	ENSMUST00000025181	sense	0.349112	0.453795	NO
1721	ACGAAATACCTCAGCGAGTG	GGTGACGAAATACCTCAGCGAGTGTGGGCC	839	CDS	H2-K	ENSMUST00000025181	antisense	0.343195	0.0101931	NO
1722	GGCTGTGAAGTGGGGTCCGA	CTCTGGCTGTGAAGTGGGGTCCGACGGGCG	1331	CDS	H2-K	ENSMUST00000025181	sense	0.337278	0.20182	NO
1723	CCCATTCAACTGCCAGGTCA	CCTCCCCATTCAACTGCCAGGTCAGGGTGA	3373	CDS	H2-K	ENSMUST00000025181	antisense	0.331361	0.146689	NO
1724	TATCTTCAGGTCTGCTGTGA	ACTTTATCTTCAGGTCTGCTGTGATGGGTC	3302	CDS	H2-K	ENSMUST00000025181	antisense	0.325444	0.01521	NO
1725	CGTGCGCTTCGACAGCGACG	AGTTCGTGCGCTTCGACAGCGACGCGGAGA	945	CDS	H2-K	ENSMUST00000025181	sense	0.319527	0.492499	NO
1726	CGCGCCCGCGGCTCATATCT	CCACCGCGCCCGCGGCTCATATCTCGGATT	962	CDS	H2-K	ENSMUST00000025181	antisense	0.313609	0.0274019	NO
1727	TGTGGTGGTGCCTCTTGGGA	CATCTGTGGTGGTGCCTCTTGGGAAGGAGC	3481	CDS	H2-K	ENSMUST00000025181	sense	0.307692	0.0847637	NO
1728	GATCCAGGACATGGAGCTTG	AGCTGATCCAGGACATGGAGCTTGTGGAGA	3415	CDS	H2-K	ENSMUST00000025181	sense	0.301775	0.118289	NO
1729	TCCATCCACTGTCTCCAACA	CTCCTCCATCCACTGTCTCCAACATGGCGA	3701	CDS	H2-K	ENSMUST00000025181	sense	0.295858	0.162365	NO
1730	GGTCGCCATGTTGGAGACAG	CAACGGTCGCCATGTTGGAGACAGTGGATG	3695	CDS	H2-K	ENSMUST00000025181	antisense	0.289941	0.35243	NO
1731	CACATGCCATGTGTACCATC	ATTACACATGCCATGTGTACCATCAGGGGC	3514	CDS	H2-K	ENSMUST00000025181	sense	0.284024	0.0705614	NO
1732	ACCCTGACCTGGCAGTTGAA	CATCACCCTGACCTGGCAGTTGAATGGGGA	3383	CDS	H2-K	ENSMUST00000025181	sense	0.278107	0.175047	NO
1733	CAGTGGATGGAGGAGGCTCT	GAGACAGTGGATGGAGGAGGCTCTGGGAAG	3678	CDS	H2-K	ENSMUST00000025181	antisense	0.272189	0.044892	YES
1734	CTTCCAGAAGTGGGCATCTG	GAACCTTCCAGAAGTGGGCATCTGTGGTGG	3463	CDS	H2-K	ENSMUST00000025181	sense	0.266272	0.047805	NO
1735	GAGCCCCTCACCCTGAGATG	GCCTGAGCCCCTCACCCTGAGATGGGGTAA	3545	CDS	H2-K	ENSMUST00000025181	sense	0.260355	0.460233	NO
1736	TTACCCCATCTCAGGGTGAG	CTCCTTACCCCATCTCAGGGTGAGGGGCTC	3537	CDS	H2-K	ENSMUST00000025181	antisense	0.254438	0.296037	NO
1737	CCCTGACCTGGCAGTTGAAT	ATCACCCTGACCTGGCAGTTGAATGGGGAG	3384	CDS	H2-K	ENSMUST00000025181	sense	0.248521	0.0758323	NO
1738	TTGTGGAGACCAGGCCTGCA	GAGCTTGTGGAGACCAGGCCTGCAGGGGAT	3432	CDS	H2-K	ENSMUST00000025181	sense	0.242604	0.169413	NO
1739	GCAGGAGGGGCCCGAGTATT	TGGAGCAGGAGGGGCCCGAGTATTGGGAGC	1005	CDS	H2-K	ENSMUST00000025181	sense	0.236686	0.0135274	NO
1740	TTGGAGACAGTGGATGGAGG	CATGTTGGAGACAGTGGATGGAGGAGGCTC	3685	CDS	H2-K	ENSMUST00000025181	antisense	0.230769	0.210389	YES
1741	CTCAGGGTGACTTTATCTTC	GCACCTCAGGGTGACTTTATCTTCAGGTCT	3315	CDS	H2-K	ENSMUST00000025181	antisense	0.224852	0.0250934	NO
1742	CTCCTCCCCATTCAACTGCC	TCAGCTCCTCCCCATTCAACTGCCAGGTCA	3379	CDS	H2-K	ENSMUST00000025181	antisense	0.218935	0.128091	NO
1743	AGCCCAGGGCCCAGCACCTC	TAGAAGCCCAGGGCCCAGCACCTCAGGGTG	3332	CDS	H2-K	ENSMUST00000025181	antisense	0.213018	0.00282549	NO
1744	GGCTACTACAACCAGAGCAA	GCTCGGCTACTACAACCAGAGCAAGGGCGG	1093	CDS	H2-K	ENSMUST00000025181	sense	0.207101	0.610058	NO
1745	CTTGTGGAGACCAGGCCTGC	GGAGCTTGTGGAGACCAGGCCTGCAGGGGA	3431	CDS	H2-K	ENSMUST00000025181	sense	0.201183	0.0388806	NO
1746	TCTCCACAAGCTCCATGTCC	CTGGTCTCCACAAGCTCCATGTCCTGGATC	3407	CDS	H2-K	ENSMUST00000025181	antisense	0.195266	0.0217484	NO
1747	CCCCATTCAACTGCCAGGTC	TCCTCCCCATTCAACTGCCAGGTCAGGGTG	3374	CDS	H2-K	ENSMUST00000025181	antisense	0.189349	0.0150945	NO
1748	CGCGGGTCTGAGTCGGAGCC	CCCGCGCGGGTCTGAGTCGGAGCCAGGGCG	621	CDS	H2-K	ENSMUST00000025181	antisense	0.183432	0.0522968	NO
1749	GAGACCAGGCCTGCAGGGGA	TGTGGAGACCAGGCCTGCAGGGGATGGAAC	3437	CDS	H2-K	ENSMUST00000025181	sense	0.177515	0.0136119	NO
1750	GATGGGTCACATGGGCCTTT	CTGTGATGGGTCACATGGGCCTTTGGGGAA	3284	CDS	H2-K	ENSMUST00000025181	antisense	0.171598	0.113254	NO
1751	CCTTACCCCATCTCAGGGTG	CTCTCCTTACCCCATCTCAGGGTGAGGGGC	3539	CDS	H2-K	ENSMUST00000025181	antisense	0.16568	0.122436	NO
1752	AAGATGAGAAGGAGAAACAC	GATGAAGATGAGAAGGAGAAACACAGGTAG	3792	CDS	H2-K	ENSMUST00000025181	sense	0.159763	0.454772	NO
1753	ACCCTGAGGTGCTGGGCCCT	AGTCACCCTGAGGTGCTGGGCCCTGGGCTT	3341	CDS	H2-K	ENSMUST00000025181	sense	0.153846	0.00102281	NO
1754	GCGTCGCGTTCCCGTTCTTC	AGCAGCGTCGCGTTCCCGTTCTTCAGGTAT	1535	CDS	H2-K	ENSMUST00000025181	antisense	0.147929	0.0669441	NO
1755	TGAGCCCCTCACCCTGAGAT	TGCCTGAGCCCCTCACCCTGAGATGGGGTA	3544	CDS	H2-K	ENSMUST00000025181	sense	0.142012	0.122923	NO
1756	CTTACCCCATCTCAGGGTGA	TCTCCTTACCCCATCTCAGGGTGAGGGGCT	3538	CDS	H2-K	ENSMUST00000025181	antisense	0.136095	0.174449	NO
1757	CTGAGCCCCTCACCCTGAGA	CTGCCTGAGCCCCTCACCCTGAGATGGGGT	3543	CDS	H2-K	ENSMUST00000025181	sense	0.130178	0.0464736	NO
1758	CAGGTCAGGGTGATGTCAGC	CTGCCAGGTCAGGGTGATGTCAGCAGGGTA	3360	CDS	H2-K	ENSMUST00000025181	antisense	0.12426	0.0141936	NO
1759	CACTCTCCTTACCCCATCTC	CCCACACTCTCCTTACCCCATCTCAGGGTG	3545	CDS	H2-K	ENSMUST00000025181	antisense	0.118343	0.0370752	NO
1760	CATCTCAGGGTGAGGGGCTC	ACCCCATCTCAGGGTGAGGGGCTCAGGCAG	3531	CDS	H2-K	ENSMUST00000025181	antisense	0.112426	0.0118454	NO
1761	CCACCACAGATGCCCACTTC	GGCACCACCACAGATGCCCACTTCTGGAAG	3455	CDS	H2-K	ENSMUST00000025181	antisense	0.106509	0.0314527	NO
1762	GTCAGCAGGGTAGAAGCCCA	TGATGTCAGCAGGGTAGAAGCCCAGGGCCC	3346	CDS	H2-K	ENSMUST00000025181	antisense	0.100592	0.100237	NO
1763	TACCGGGGCTCCCCGAGGCC	CATGTACCGGGGCTCCCCGAGGCCGGGCCG	878	CDS	H2-K	ENSMUST00000025181	antisense	0.0946746	0.058087	NO
1764	TGGAAGGTTCCATCCCCTGC	CTTCTGGAAGGTTCCATCCCCTGCAGGCCT	3435	CDS	H2-K	ENSMUST00000025181	antisense	0.0887574	0.086506	NO
1765	CGCAGGCTCTCACACTATTC	GTCCCGCAGGCTCTCACACTATTCAGGTGA	1300	CDS	H2-K	ENSMUST00000025181	sense	0.0828402	0.0950556	NO
1766	TACCTCAGCGAGTGTGGGCC	GAAATACCTCAGCGAGTGTGGGCCTGGGGG	833	CDS	H2-K	ENSMUST00000025181	antisense	0.0769231	0.0090744	NO
1767	CATCTGTGGTGGTGCCTCTT	TGGGCATCTGTGGTGGTGCCTCTTGGGAAG	3477	CDS	H2-K	ENSMUST00000025181	sense	0.0710059	0.0117494	NO
1768	CCGTGTCCCGGCCCGGCCTC	ACCGCCGTGTCCCGGCCCGGCCTCGGGGAG	878	CDS	H2-K	ENSMUST00000025181	sense	0.0650888	0.0117068	NO
1769	CACCCTGAGGTGCTGGGCCC	AAGTCACCCTGAGGTGCTGGGCCCTGGGCT	3340	CDS	H2-K	ENSMUST00000025181	sense	0.0591716	0.010072	NO
1770	ACCTCAGCGAGTGTGGGCCT	AAATACCTCAGCGAGTGTGGGCCTGGGGGC	832	CDS	H2-K	ENSMUST00000025181	antisense	0.0532544	0.0243518	NO
1771	GGGCTCCCCGAGGCCGGGCC	ACCGGGGCTCCCCGAGGCCGGGCCGGGACA	873	CDS	H2-K	ENSMUST00000025181	antisense	0.0473373	0.0616023	NO
1772	ACATGGAGCTTGTGGAGACC	CAGGACATGGAGCTTGTGGAGACCAGGCCT	3423	CDS	H2-K	ENSMUST00000025181	sense	0.0414201	0.0707939	NO
1773	GGTTCCATCCCCTGCAGGCC	GGAAGGTTCCATCCCCTGCAGGCCTGGTCT	3430	CDS	H2-K	ENSMUST00000025181	antisense	0.035503	0.0290006	NO
1774	CATGGCGACCGTTGCTGTTC	CCAACATGGCGACCGTTGCTGTTCTGGTTG	3719	CDS	H2-K	ENSMUST00000025181	sense	0.0295858	0.00711741	NO
1775	ACAGTGGATGGAGGAGGCTC	GGAGACAGTGGATGGAGGAGGCTCTGGGAA	3679	CDS	H2-K	ENSMUST00000025181	antisense	0.0236686	0.0194895	YES
1776	GCATCTGTGGTGGTGCCTCT	GTGGGCATCTGTGGTGGTGCCTCTTGGGAA	3476	CDS	H2-K	ENSMUST00000025181	sense	0.0177515	0.099414	NO
1777	TGATGGGTCACATGGGCCTT	GCTGTGATGGGTCACATGGGCCTTTGGGGA	3285	CDS	H2-K	ENSMUST00000025181	antisense	0.0118343	0.0236936	NO
1778	GGGGCTCAGGCAGCCCCTGA	GTGAGGGGCTCAGGCAGCCCCTGATGGTAC	3518	CDS	H2-K	ENSMUST00000025181	antisense	0.00591716	0.0584372	NO
1779	GCCGTGTCCCGGCCCGGCCT	CACCGCCGTGTCCCGGCCCGGCCTCGGGGA	877	CDS	H2-K	ENSMUST00000025181	sense	0	0.0847209	NO
1780	GATATAGGGCTGGTTGGAGA	CCTTGATATAGGGCTGGTTGGAGAGGGTGA	3938	CDS	Thy1	ENSMUST00000114840	antisense	0.983871	0.257631	NO
1781	CTTGGTGGTGAAGTTGGCTA	CATCCTTGGTGGTGAAGTTGGCTAGGGTAA	3971	CDS	Thy1	ENSMUST00000114840	antisense	0.967742	0.767011	NO
1782	CGTGTGCTCGGGTATCCCAA	GGTACGTGTGCTCGGGTATCCCAAGGGTGC	3899	CDS	Thy1	ENSMUST00000114840	antisense	0.951613	0.837347	NO
1783	CATGGCGGCAGTCCAGGCGA	TTCTCATGGCGGCAGTCCAGGCGAAGGTTT	3798	CDS	Thy1	ENSMUST00000114840	antisense	0.935484	0.27183	NO
1784	TGGTGAAGTTGGCTAGGGTA	TTGGTGGTGAAGTTGGCTAGGGTAAGGACC	3966	CDS	Thy1	ENSMUST00000114840	antisense	0.919355	0.0787208	NO
1785	CCTAGCCAACTTCACCACCA	TTACCCTAGCCAACTTCACCACCAAGGATG	3983	CDS	Thy1	ENSMUST00000114840	sense	0.903226	0.240761	NO
1786	GACAAGCTGGTCAAGTGTGG	CACAGACAAGCTGGTCAAGTGTGGCGGCAT	4472	CDS	Thy1	ENSMUST00000114840	sense	0.887097	0.476306	NO
1787	CCTTGGTGTTATTCTCATGG	TTATCCTTGGTGTTATTCTCATGGCGGCAG	3813	CDS	Thy1	ENSMUST00000114840	antisense	0.870968	0.593885	NO
1788	AACTTCACCACCAAGGATGA	AGCCAACTTCACCACCAAGGATGAGGGCGA	3990	CDS	Thy1	ENSMUST00000114840	sense	0.854839	0.174243	NO
1789	CTGGTTGGAGAGGGTGACGC	AGGGCTGGTTGGAGAGGGTGACGCGGGAGC	3929	CDS	Thy1	ENSMUST00000114840	antisense	0.83871	0.0960034	NO
1790	CCAGTCTTGCAGGTGTCCCG	TGTGCCAGTCTTGCAGGTGTCCCGAGGGCA	3744	CDS	Thy1	ENSMUST00000114840	sense	0.822581	0.280744	NO
1791	GGGTCAGGCTGAACTCATGC	TCTCGGGTCAGGCTGAACTCATGCTGGATG	3846	CDS	Thy1	ENSMUST00000114840	antisense	0.806452	0.249973	NO
1792	CAGTCTTGCAGGTGTCCCGA	GTGCCAGTCTTGCAGGTGTCCCGAGGGCAG	3745	CDS	Thy1	ENSMUST00000114840	sense	0.790323	0.626682	NO
1793	GACCAGCCTGACAGCCTGCC	AGGTGACCAGCCTGACAGCCTGCCTGGTGA	3776	CDS	Thy1	ENSMUST00000114840	sense	0.774194	0.105303	NO
1794	CAACTTCACCACCAAGGATG	TAGCCAACTTCACCACCAAGGATGAGGGCG	3989	CDS	Thy1	ENSMUST00000114840	sense	0.758065	0.045133	NO
1795	AGGATGTGTTCTGAACCAGC	ATCCAGGATGTGTTCTGAACCAGCAGGCTT	4490	CDS	Thy1	ENSMUST00000114840	antisense	0.741935	0.460258	NO
1796	CCGCCATGAGAATAACACCA	ACTGCCGCCATGAGAATAACACCAAGGATA	3824	CDS	Thy1	ENSMUST00000114840	sense	0.725806	0.799656	NO
1797	TCAGCCTGACCCGAGAGAAG	GAGTTCAGCCTGACCCGAGAGAAGAGGAAG	3868	CDS	Thy1	ENSMUST00000114840	sense	0.709677	0.557435	NO
1798	AGGGTAAGGACCTTGATATA	GGCTAGGGTAAGGACCTTGATATAGGGCTG	3952	CDS	Thy1	ENSMUST00000114840	antisense	0.693548	0.106057	NO
1799	GCAGGTGTCCCGAGGGCAGA	TCTTGCAGGTGTCCCGAGGGCAGAAGGTGA	3752	CDS	Thy1	ENSMUST00000114840	sense	0.677419	0.304849	NO
1800	AAAAGTATCAGTGTGTATAG	CAATAAAAGTATCAGTGTGTATAGAGGTGA	4065	CDS	Thy1	ENSMUST00000114840	sense	0.66129	0.189737	NO
1801	CCTTGGTGGTGAAGTTGGCT	TCATCCTTGGTGGTGAAGTTGGCTAGGGTA	3972	CDS	Thy1	ENSMUST00000114840	antisense	0.645161	0.0150533	NO
1802	TGATATAGGGCTGGTTGGAG	ACCTTGATATAGGGCTGGTTGGAGAGGGTG	3939	CDS	Thy1	ENSMUST00000114840	antisense	0.629032	0.022687	NO
1803	ACAGACAAGCTGGTCAAGTG	ATCCACAGACAAGCTGGTCAAGTGTGGCGG	4469	CDS	Thy1	ENSMUST00000114840	sense	0.612903	0.155108	NO
1804	AAAGTAGTCGCCCTCATCCT	CACAAAAGTAGTCGCCCTCATCCTTGGTGG	3989	CDS	Thy1	ENSMUST00000114840	antisense	0.596774	0.111772	NO
1805	CTTGCCCAGTACCTGAGAGC	GACCCTTGCCCAGTACCTGAGAGCAGGAGA	3131	CDS	Thy1	ENSMUST00000114840	antisense	0.580645	0.161534	NO
1806	GCTTCCTCTTCTCTCGGGTC	ACGTGCTTCCTCTTCTCTCGGGTCAGGCTG	3861	CDS	Thy1	ENSMUST00000114840	antisense	0.564516	0.115316	NO
1807	TAGGGTAAGGACCTTGATAT	TGGCTAGGGTAAGGACCTTGATATAGGGCT	3953	CDS	Thy1	ENSMUST00000114840	antisense	0.548387	0.0309799	NO
1808	GTAGTCGCCCTCATCCTTGG	AAAAGTAGTCGCCCTCATCCTTGGTGGTGA	3986	CDS	Thy1	ENSMUST00000114840	antisense	0.532258	0.548905	NO
1809	GGAGAGCGACGCTGATGGCT	AGCAGGAGAGCGACGCTGATGGCTGGGTTC	3110	CDS	Thy1	ENSMUST00000114840	antisense	0.516129	0.0721455	NO
1810	GCTGGTCACCTTCTGCCCTC	TCAGGCTGGTCACCTTCTGCCCTCGGGACA	3749	CDS	Thy1	ENSMUST00000114840	antisense	0.5	0.200202	NO
1811	TAAGGACCTTGATATAGGGC	AGGGTAAGGACCTTGATATAGGGCTGGTTG	3948	CDS	Thy1	ENSMUST00000114840	antisense	0.483871	0.190644	NO
1812	GTGTGGCGGCATAAGCCTGC	TCAAGTGTGGCGGCATAAGCCTGCTGGTTC	4486	CDS	Thy1	ENSMUST00000114840	sense	0.467742	0.0649181	NO
1813	TTCTCTATCCACAGACAAGC	CCCCTTCTCTATCCACAGACAAGCTGGTCA	4459	CDS	Thy1	ENSMUST00000114840	sense	0.451613	0.205052	NO
1814	CGGGAGCGGTACGTGTGCTC	GACGCGGGAGCGGTACGTGTGCTCGGGTAT	3910	CDS	Thy1	ENSMUST00000114840	antisense	0.435484	0.0147288	NO
1815	TATCCTTGGTGTTATTCTCA	GAGTTATCCTTGGTGTTATTCTCATGGCGG	3816	CDS	Thy1	ENSMUST00000114840	antisense	0.419355	0.0157061	NO
1816	ACGTGTGCTCGGGTATCCCA	CGGTACGTGTGCTCGGGTATCCCAAGGGTG	3900	CDS	Thy1	ENSMUST00000114840	antisense	0.403226	0.228379	NO
1817	TATTCTCATGGCGGCAGTCC	GTGTTATTCTCATGGCGGCAGTCCAGGCGA	3804	CDS	Thy1	ENSMUST00000114840	antisense	0.387097	0.0245671	NO
1818	ACGTGCTCTCAGGCACCCTT	AAGCACGTGCTCTCAGGCACCCTTGGGATA	3895	CDS	Thy1	ENSMUST00000114840	sense	0.370968	0.287135	NO
1819	CCTCGGGACACCTGCAAGAC	CTGCCCTCGGGACACCTGCAAGACTGGCAC	3733	CDS	Thy1	ENSMUST00000114840	antisense	0.354839	0.0211255	NO
1820	GAGCAGGAGAGCGACGCTGA	CTGAGAGCAGGAGAGCGACGCTGATGGCTG	3115	CDS	Thy1	ENSMUST00000114840	antisense	0.33871	0.110156	NO
1821	CAGGCTGAACTCATGCTGGA	GGGTCAGGCTGAACTCATGCTGGATGGAGT	3842	CDS	Thy1	ENSMUST00000114840	antisense	0.322581	0.153888	NO
1822	CTCATCCTTGGTGGTGAAGT	CGCCCTCATCCTTGGTGGTGAAGTTGGCTA	3977	CDS	Thy1	ENSMUST00000114840	antisense	0.306452	0.0233486	NO
1823	CACGTGCTTCCTCTTCTCTC	AGAGCACGTGCTTCCTCTTCTCTCGGGTCA	3866	CDS	Thy1	ENSMUST00000114840	antisense	0.290323	0.0353869	NO
1824	CACCAGGCAGGCTGTCAGGC	GGTTCACCAGGCAGGCTGTCAGGCTGGTCA	3767	CDS	Thy1	ENSMUST00000114840	antisense	0.274194	0.0149179	NO
1825	CTCCAACCAGCCCTATATCA	CCCTCTCCAACCAGCCCTATATCAAGGTCC	3953	CDS	Thy1	ENSMUST00000114840	sense	0.258065	0.044251	NO
1826	GACCTTGATATAGGGCTGGT	TAAGGACCTTGATATAGGGCTGGTTGGAGA	3944	CDS	Thy1	ENSMUST00000114840	antisense	0.241935	0.0870685	NO
1827	ATGCTGGATGGAGTTATCCT	ACTCATGCTGGATGGAGTTATCCTTGGTGT	3830	CDS	Thy1	ENSMUST00000114840	antisense	0.225806	0.178519	NO
1828	CACGTGCTCTCAGGCACCCT	GAAGCACGTGCTCTCAGGCACCCTTGGGAT	3894	CDS	Thy1	ENSMUST00000114840	sense	0.209677	0.0292391	NO
1829	AAGAGGAAGCACGTGCTCTC	AGAGAAGAGGAAGCACGTGCTCTCAGGCAC	3885	CDS	Thy1	ENSMUST00000114840	sense	0.193548	0.041918	NO
1830	TGGAGAGGGTGACGCGGGAG	TGGTTGGAGAGGGTGACGCGGGAGCGGTAC	3924	CDS	Thy1	ENSMUST00000114840	antisense	0.177419	0.0453986	NO
1831	GGCAGTCCAGGCGAAGGTTT	TGGCGGCAGTCCAGGCGAAGGTTTTGGTTC	3792	CDS	Thy1	ENSMUST00000114840	antisense	0.16129	0.0728058	NO
1832	GGTGAACCAAAACCTTCGCC	GCCTGGTGAACCAAAACCTTCGCCTGGACT	3797	CDS	Thy1	ENSMUST00000114840	sense	0.145161	0.492952	NO
1833	GCTGGTTGGAGAGGGTGACG	TAGGGCTGGTTGGAGAGGGTGACGCGGGAG	3930	CDS	Thy1	ENSMUST00000114840	antisense	0.129032	0.333612	NO
1834	AGCGTCGCTCTCCTGCTCTC	CATCAGCGTCGCTCTCCTGCTCTCAGGTAC	3131	CDS	Thy1	ENSMUST00000114840	sense	0.112903	0.0722229	NO
1835	GACGCTGATGGCTGGGTTCA	GAGCGACGCTGATGGCTGGGTTCATGGTGC	3103	CDS	Thy1	ENSMUST00000114840	antisense	0.0967742	0.0058845	NO
1836	GGTTCACCAGGCAGGCTGTC	TTTTGGTTCACCAGGCAGGCTGTCAGGCTG	3771	CDS	Thy1	ENSMUST00000114840	antisense	0.0806452	0.145618	NO
1837	GCGGGAGCGGTACGTGTGCT	TGACGCGGGAGCGGTACGTGTGCTCGGGTA	3911	CDS	Thy1	ENSMUST00000114840	antisense	0.0645161	0.0385148	NO
1838	GGCTGGTCACCTTCTGCCCT	GTCAGGCTGGTCACCTTCTGCCCTCGGGAC	3750	CDS	Thy1	ENSMUST00000114840	antisense	0.0483871	0.101506	NO
1839	AGGAGAGCGACGCTGATGGC	GAGCAGGAGAGCGACGCTGATGGCTGGGTT	3111	CDS	Thy1	ENSMUST00000114840	antisense	0.0322581	0.0763393	NO
1840	GCACGTGCTTCCTCTTCTCT	GAGAGCACGTGCTTCCTCTTCTCTCGGGTC	3867	CDS	Thy1	ENSMUST00000114840	antisense	0.016129	0.124656	NO
1841	CACTGCTGTGCCAGTCTTGC	AAGGCACTGCTGTGCCAGTCTTGCAGGTGT	3734	CDS	Thy1	ENSMUST00000114840	sense	0	0.0590154	NO
